# Supplementary material for: Polar Lipids of Marine Microalgae Nannochloropsis oceanica and Chlorococcum amblystomatis Mitigate the LPS-Induced Pro-Inflammatory Response in Macrophages
Source: Mar Drugs. 2023 Dec 6;21(12):629. doi: 10.3390/md21120629 (PMC10745121; doi:10.3390/md21120629)
Supplement: Supplementary file 1 [file marinedrugs-21-00629-s001.zip]

Archive with 1 entries (1 files):
- marinedrugs-2725403-supplementary.xlsx
