# Supplementary material for: Polar Lipids of Marine Microalgae Nannochloropsis oceanica and Chlorococcum amblystomatis Mitigate the LPS-Induced Pro-Inflammatory Response in Macrophages
Source: Mar Drugs. 2023 Dec 6;21(12):629. doi: 10.3390/md21120629 (PMC10745121; doi:10.3390/md21120629)
Supplement: Supplementary file 1 [file marinedrugs-21-00629-s001.zip › marinedrugs-2725403-supplementary.xlsx]

## Sheet: Supplementary Table 1
Table S1 - Normalized extracted ion chromatograms areas of the most abundant lipid species identified in the total lipid extracts (TE) and fractions enriched in 1) digalactosyldiacylglycerol (DGDG) and sulfoquinofosyldiacylglycerol (SQDG), 2) monogalactosyldiacylglycerol (MGDG) and 3) diacylglyceryl-trimethylhomoserine (DGTS) and phospholipids (PL) from the microalga Nannochloropsis oceanica. Val…
			TE		DGDG and SQDG		MGDG		PL and DGTS
Lipid species	Calculated m/z	Formula	Average	SD	Average	SD	Average	SD	Average	SD
DGDG [M+NH4]+
DGDG 28:1|DGDG 12:0_16:1	852.568	C43H82NO15	0.00183933	8.00315e-05	0.0163627	0.000994322	0.0116013	2.51127e-05	0.02025	0.000520209
DGDG 30:0|DGDG 14:0_16:0	882.615	C45H88NO15	0.0210552	0.00147102	0.177123	0.0104053	0.00265614	0.000174191	0.00402155	0.000804848
DGDG 30:1|DGDG 14:0_16:1	880.6	C45H86NO15	0.116404	0.0110932	1.14182	0.0627275	0.00151354	0.000165707	0.0274272	0.00128465
DGDG 30:2|DGDG 14:1_16:1	878.584	C45H84NO15	0.00499178	0.000278488	0.0506378	0.001827	0.0212118	0.00213799	0.00171978	0.000246507
DGDG 31:0|DGDG 15:0_16:0	896.631	C46H90NO15	0.00477233	0.000271345	0.0139351	0.000840872	4.39488e-05	6.2153e-05	0	0
DGDG 31:1|DGDG 15:0_16:1	894.615	C46H88NO15	0.0143431	0.00067923	0.11842	0.00633341	0.00442316	0.000706436	0.00240937	0.000304307
DGDG 31:2|DGDG 15:1_16:1	892.6	C46H86NO15	0.00266567	0.00037952	0.0233461	0.00161436	9.61291e-06	1.35947e-05	0	0
DGDG 32:0|DGDG 16:0_16:0	910.647	C47H92NO15	0.034166	0.00236908	0.244996	0.0105084	6.7846e-05	5.2705e-05	0.00702886	0.000599194
DGDG 32:1|DGDG 16:0_16:1	908.631	C47H90NO15	1.21502	0.0891087	7.85989	0.363771	0.0137481	0.000659073	0.259708	0.00537041
DGDG 32:2|DGDG 16:1_16:1	906.615	C47H88NO15	0.679146	0.0595032	4.17672	0.218614	0.00355979	0.000856407	0.127441	0.00175409
DGDG 32:3|DGDG 16:1_16:2	904.6	C47H86NO15	0.0289302	0.00300968	0.203455	0.0114858	0	0	0.000355608	0.000120062
DGDG 33:1|DGDG 16:0_17:1	922.647	C48H92NO15	0.0444293	0.00276917	0.0719689	0.0041723	2.81696e-05	3.98379e-05	0.00116964	4.28073e-05
DGDG 33:2|DGDG 16:1_17:1	920.631	C48H90NO15	0.0154717	0.000742375	0.111028	0.00554853	2.87147e-05	2.05192e-05	0.00140987	0.000100123
DGDG 33:3|DGDG 16:1_17:2	918.615	C48H88NO15	0.00268114	0.000455769	0.0243368	0.000770674	0	0	0	0
DGDG 34:0|DGDG 16:0_18:0	938.678	C49H96NO15	0.00171215	0.000151872	0.0103088	0.000398229	0	0	0.000269314	5.51822e-05
DGDG 34:1|DGDG 16:0_18:1	936.662	C49H94NO15	0.0446658	0.00361164	0.303801	0.0143225	8.25217e-06	1.16703e-05	0.00981031	0.000255081
DGDG 34:2|DGDG 16:1_18:1	934.647	C49H92NO15	0.0707085	0.00464271	0.450417	0.0308911	0.000420753	8.73151e-05	0.00831988	0.00089526
DGDG 34:3|DGDG 16:1_18:2	932.631	C49H90NO15	0.0464002	0.00259716	0.332968	0.0205435	6.82219e-05	9.64803e-05	0.00833171	0.00036575
DGDG 34:4|DGDG 16:1_18:3	930.615	C49H88NO15	0.0157185	0.00160218	0.100184	0.00334505	0	0	0.00020822	0.000183658
DGDG 34:5|DGDG 14:0_20:5	928.6	C49H86NO15	0.328048	0.0264615	1.95774	0.12148	0.00160657	0.00012422	0.0447099	0.00107427
DGDG 34:5|DGDG 18:2_16:3	928.6	C49H86NO15	0.00332966	0.000143793	0.0195084	0.00236779	0	0	0.000291552	0.000215437
DGDG 34:6|DGDG 16:3_18:3	926.584	C49H84NO15	0.00262592	8.76261e-05	0.0123692	0.000243885	0.000115559	6.46808e-05	0.000947516	0.000111428
DGDG 36:2|DGDG 18:1_18:1	962.678	C51H96NO15	0.00156653	0.000227655	0.0126292	0.000543125	0	0	0.00185501	0.000131565
DGDG 36:3|DGDG 18:1_18:2	960.662	C51H94NO15	0.00352828	0.000254134	0.0192528	0.00147965	2.63095e-05	3.72072e-05	0.00156853	0.000191578
DGDG 36:5|DGDG 16:0_20:5	956.631	C51H90NO15	0.0455952	0.0035485	0.22637	0.0137397	0.000145246	0.000205409	0.00419362	0.00198505
DGDG 36:6|DGDG 16:1_20:5	954.615	C51H88NO15	0.975612	0.0810932	4.30009	0.234539	0.00574882	0.000216715	0.140778	0.00119538
DGDG 36:7|DGDG 16:2_20:5	952.6	C51H86NO15	0.0122551	0.000657764	0.0523376	0.00181521	6.18749e-05	4.68216e-05	0.00093018	0.000314926
DGDG 38:7|DGDG 18:2_20:5	980.631	C53H90NO15	0.06498	0.00614067	0.217933	0.0112122	1.00767e-05	1.42506e-05	0.00481784	0.000412544
DGDG 38:8|DGDG 18:3_20:5	978.615	C53H88NO15	0.00487852	0.000464808	0.0194924	0.00234048	0.000516319	3.54634e-05	0.000145212	0.000108492
DGDG 40:10|DGDG 20:5_20:5	1002.62	C55H88NO15	0.0810001	0.00381047	0.238512	0.00917297	0.000613246	0.000158088	0.00606368	0.000277936
DGDG 40:9|DGDG 20:4_20:5	1004.63	C55H90NO15	0.00839524	0.000633856	0.0355447	0.00198816	0	0	0	0
DGMG [M+NH4]+
DGMG 14:0	644.386	C29H58NO14	0.00035664	0.000196061	0.0209549	0.00147911	0	0	0.00554434	0.000482513
DGMG 16:0	672.417	C31H62NO14	0.00658588	0.000431897	0.0827071	0.00382088	0.000149431	0.000120301	0.012976	0.00017368
DGMG 16:1	670.401	C31H60NO14	0.00537798	0.00045936	0.0785662	0.00422989	0.00062383	0.000101383	0.0152497	0.00117529
MGDG [M+NH4]+
MGDG 28:0|MGDG 14:0_14:0	692.531	C37H74NO10	0.205898	0.00906803	0.173822	0.245822	136.607	27.6591	4.26435e-05	6.03071e-05
MGDG 29:0|MGDG 14:0_15:0	706.547	C38H76NO10	0.152609	0.00320787	0	0	67.774	13.1754	0.00527752	0.000395979
MGDG 29:1|MGDG 13:0_16:1	704.531	C38H74NO10	0.151929	0.0100366	23.8893	5.92412	47.007	8.67736	0.0167106	0.00225298
MGDG 30:0|MGDG 14:0_16:0	720.562	C39H78NO10	1.06434	0.0490031	2.17062	0.805688	726.078	136.789	0.000738667	2.93206e-05
MGDG 30:0|MGDG 15:0_15:0	720.562	C39H78NO10	8.49996	0.275618	27.0591	7.48873	6222.99	1135.95	0.00812679	0.000362323
MGDG 30:1|MGDG 14:0_16:1	718.546	C39H76NO10	0.421165	0.0199942	0.131689	0.0368854	154.2	27.7505	0.00154718	0.000304313
MGDG 30:2|MGDG 14:1_16:1	716.531	C39H74NO10	0.104728	0.00367656	2.45594	0.634095	136.22	25.0886	9.70251e-05	8.19515e-05
MGDG 31:0|MGDG 15:0_16:0	734.578	C40H80NO10	0.235137	0.0203325	0.0756452	0.106979	111.475	25.4287	0.0596434	0.00419863
MGDG 31:1|MGDG 15:0_16:1	732.563	C40H78NO10	0.944041	0.0730017	37.7239	6.82505	249.023	50.6778	0.0231868	0.00327476
MGDG 31:2|MGDG 15:1_16:1	730.547	C40H76NO10	0.124417	0.0201545	3.44102	0.696112	71.6015	13.4894	0.0244736	0.00207674
MGDG 32:0|MGDG 16:0_16:0	748.594	C41H82NO10	1.18208	0.03053	1.3141	0.659363	781.786	147.079	0.000419363	7.68511e-05
MGDG 32:1|MGDG 16:0_16:1	746.578	C41H80NO10	35.8674	1.30345	76.8707	20.7448	23333.6	3812.57	0.035153	0.00218155
MGDG 32:2|MGDG 16:1_16:1	744.562	C41H78NO10	16.819	0.440422	65.3105	16.3001	11023.9	1858.73	0.409742	0.0175096
MGDG 32:3|MGDG 16:1_16:2	742.546	C41H76NO10	0.453327	0.0647031	0.334871	0.473579	456.973	133.679	0.000431686	2.38821e-05
MGDG 32:4|MGDG 16:1_16:3	740.531	C41H74NO10	1.74203	0.124643	4.69765	1.80799	285.703	58.5451	0.000872404	0.000353846
MGDG 32:4|MGDG 16:2_16:2	740.531	C41H74NO10	1.09809	0.0192457	3.34694	2.00133	982.654	229.472	0.00432815	0.000526897
MGDG 32:5|MGDG 16:2_16:3	738.516	C41H72NO10	15.3972	0.347427	41.9864	10.3841	9279.72	1689.95	0.0166492	0.000687587
MGDG 32:6|MGDG 16:2_16:4	736.5	C41H70NO10	0.295949	0.0087571	6.27494	1.66174	288.851	51.1419	0.00197235	0.000586415
MGDG 33:1|MGDG 16:0_17:1	760.594	C42H82NO10	0.409848	0.0421854	22.1498	4.0174	289.505	64.2529	0.0409277	0.00760332
MGDG 33:2|MGDG 16:1_17:1	758.578	C42H80NO10	0.797849	0.0309699	1.08677	0.841068	315.521	78.3763	0.104077	0.0130825
MGDG 33:3|MGDG 16:1_17:2	756.563	C42H78NO10	0.184424	0.00931268	0.429162	0.39284	102.109	18.6697	0.328165	0.021896
MGDG 34:1|MGDG 16:0_18:1	774.609	C43H84NO10	1.46663	0.0782015	1.56722	0.795516	1024.16	179.165	0.00391573	0.000647792
MGDG 34:2|MGDG 16:0_18:2	772.593	C43H82NO10	1.82897	0.122204	8.9826	2.85709	1031.73	317.091	0.0240253	0.000741725
MGDG 34:2|MGDG 16:1_18:1	772.593	C43H82NO10	1.99829	0.0958527	5.95679	1.40733	1995.57	631.017	0.00750324	0.000108821
MGDG 34:3|MGDG 18:1_16:2	770.578	C43H80NO10	1.20942	0.0287195	5.20374	1.56543	816.618	233.353	0.0251537	0.00154618
MGDG 34:4|MGDG 14:0_20:4	768.562	C43H78NO10	2.29854	0.0978745	7.08602	0.800477	1399.65	248.358	0.0186755	0.001539
MGDG 34:4|MGDG 16:1_18:3	768.562	C43H78NO10	1.37354	0.0507296	11.3867	2.21975	557.686	115.609	0.0811401	0.00423847
MGDG 34:5|MGDG 14:0_20:5	766.547	C43H76NO10	86.1077	2.82068	179.656	46.5802	40094.5	6750.13	0.087676	0.0045447
MGDG 34:5|MGDG 16:1_18:4	766.547	C43H76NO10	0.300792	0.0316241	0.947836	0.492827	800.722	959.564	0	0
MGDG 34:6|MGDG 16:3_18:3	764.531	C43H74NO10	1.17741	0.0490086	0.90485	0.891012	540.669	86.7658	0.000153036	0.000216426
MGDG 34:7|MGDG 16:3_18:4	762.516	C43H72NO10	0.260144	0.0190942	3.2297	0.770729	110.575	15.3198	0.00989099	0.000556763
MGDG 35:1|MGDG 17:0_18:1	788.625	C44H86NO10	0.0582576	0.0132372	3.4361	0.759986	64.0627	12.6287	0.00306234	0.000977976
MGDG 35:2|MGDG 17:1_18:1	786.61	C44H84NO10	0.0651218	0.0110701	1.5104	0.76276	72.7156	15.6708	0.00579231	0.00027746
MGDG 35:3|MGDG 17:1_18:2	784.594	C44H82NO10	1.17443	0.0583309	0	0	125.833	24.3082	0.46761	0.0114267
MGDG 35:5|MGDG 16:0_19:5	780.563	C44H78NO10	1.81729	0.352474	9.26284	2.81369	594.408	107.356	0.893335	0.0545376
MGDG 35:6|MGDG 16:1_19:5	778.547	C44H76NO10	0.73214	0.046894	0.624874	0.560127	114.099	22.5908	0.00780863	0.000751326
MGDG 36:2|MGDG 18:1_18:1	800.625	C45H86NO10	0.369034	0.0217396	0	0	309.864	65.1277	0.00221937	0.000681567
MGDG 36:3|MGDG 16:1_20:2	798.61	C45H84NO10	0.281922	0.0084382	4.69388	1.51453	195.943	45.5166	0.0207714	0.00102732
MGDG 36:4|MGDG 18:2_18:2	796.593	C45H82NO10	1.64584	0.059346	0.982634	0.780177	1108.03	187.375	0.00443607	0.000386668
MGDG 36:5|MGDG 16:0_20:5	794.578	C45H80NO10	33.813	1.23421	57.7368	13.5846	19676.8	3317.88	0.0823462	0.00590458
MGDG 36:6|MGDG 16:1_20:5	792.562	C45H78NO10	25.2993	0.930192	42.5904	9.74118	17119.5	3582.25	0.0281916	0.000978907
MGDG 36:7|MGDG 16:2_20:5	790.547	C45H76NO10	1.36334	0.050118	14.7696	5.81344	774.706	174.304	0.0398119	0.00589501
MGDG 36:8|MGDG 16:3_20:5	788.531	C45H74NO10	1.87302	0.0775807	2.06021	0.103831	1902.56	402.985	0.0013488	0.000142579
MGDG 37:2|MGDG 18:1_19:1	814.641	C46H88NO10	0.0691534	0.00250445	8.32543	2.31012	62.9649	11.9626	0.00414484	0.000453096
MGDG 37:5|MGDG 17:1_20:4	808.594	C46H82NO10	0.499662	0.0160416	3.69496	1.05274	411.17	83.0758	0.146774	0.00467129
MGDG 37:6|MGDG 16:1_21:5	806.578	C46H80NO10	3.58441	0.233196	14.909	2.31331	336.954	63.8734	1.59562	0.0540463
MGDG 37:7|MGDG 17:2_20:5	804.563	C46H78NO10	0.343437	0.0571494	1.61895	0.291844	77.9405	26.4502	0.0895053	0.00545475
MGDG 38:5|MGDG 18:0_20:5	822.61	C47H84NO10	0.921547	0.0325498	3.94115	1.21307	690.15	138.535	0.00197473	7.79567e-05
MGDG 38:6|MGDG 18:3_20:3	820.594	C47H82NO10	3.26039	0.13493	40.691	8.63319	1952.16	354.079	0.0488662	0.00174392
MGDG 38:7|MGDG 18:2_20:5	818.578	C47H80NO10	6.41732	0.206739	12.0841	2.16152	4111.03	813.74	0.0566096	0.00389785
MGDG 38:8|MGDG 18:3_20:5	816.563	C47H78NO10	1.60816	0.0605641	6.24408	1.41846	750.058	125.346	0.0519836	0.00490769
MGDG 38:9|MGDG 18:4_20:5	814.547	C47H76NO10	0.618304	0.0443509	3.63443	1.4047	218.378	37.9135	0.110529	0.00565578
MGDG 39:10|MGDG 19:5_20:5	826.547	C48H76NO10	0.887496	0.0150835	7.64916	1.9996	636.192	153.658	0.00958356	0.00148503
MGDG 39:7|MGDG 19:2_20:5	832.594	C48H82NO10	0.169044	0.00786256	0.125881	0.178023	148.027	23.8602	0.00345996	0.00171788
MGDG 40:10|MGDG 20:5_20:5	840.563	C49H78NO10	187.628	7.40079	166.363	44.3203	75467.1	12397.1	0.604726	0.0335134
MGDG 40:6|MGDG 20:2_20:4	848.625	C49H86NO10	0.165316	0.0149618	11.9985	2.72352	34.2493	7.98562	0.00641072	0.0010045
MGDG 40:7|MGDG 20:3_20:4	846.61	C49H84NO10	3.01713	0.0706866	2.10307	0.89905	530.486	94.2768	0.000713647	0.000166635
MGDG 40:8|MGDG 20:3_20:5	844.594	C49H82NO10	0.99225	0.0309126	0.293272	0.278185	780.542	312.427	0	0
MGDG 40:8|MGDG 20:4_20:4	844.594	C49H82NO10	15.3204	0.4067	22.3149	5.61678	9802.38	1564.46	0.0115255	0.00109348
MGDG 40:9|MGDG 20:4_20:5	842.578	C49H80NO10	29.8538	1.20309	34.6402	8.40062	19185.4	3484.61	0.0706827	0.011623
MGMG [M+NH4]+
MGMG 14:0	482.333	C23H48NO9	0.0369937	0.00113842	2.78151	0.130085	0.0058566	0.000587651	0.264017	0.0412463
MGMG 16:0	510.364	C25H52NO9	0.0368629	0.00161196	1.64215	0.0731798	0.00910406	0.000532282	0.253317	0.0909825
MGMG 16:1	508.349	C25H50NO9	0.0360997	0.00203348	1.73891	0.0954684	0.00753438	0.000518393	0.0538581	0.011672
MGMG 18:2	534.364	C27H52NO9	0.0107176	0.00104097	0.412741	0.0443799	0.00313896	0.000332677	0.0764229	0.0163386
MGMG 20:5	556.349	C29H50NO9	0.363134	0.0174944	7.43984	0.362045	0.0871715	0.00554241	1.613	0.110737
SQDG [M-H]─
SQDG 28:0|SQDG 14:0_14:0	737.451	C37H69O12S	0.140248	0.00668863	105.138	27.9283	0.113007	0.0544814	0.00231534	0.000200475
SQDG 28:1	735.435	C37H67O12S	0.0577529	0.00148736	47.0168	13.2349	0.0109707	0.0155149	0.000587533	4.49564e-05
SQDG 30:0|SQDG 14:0_16:0	765.482	C39H73O12S	2.63769	0.225974	762.323	177.185	15.19	4.00413	0.350265	0.00696286
SQDG 30:1|SQDG 14:0_16:1	763.467	C39H71O12S	2.0385	0.0954855	1133.15	264.798	1.71457	0.35783	0.0190876	0.000358797
SQDG 31:0|SQDG 15:0_16:0	779.498	C40H75O12S	0.198208	0.0042895	128.092	31.6355	0.122086	0.0338249	0.00189801	9.07203e-05
SQDG 31:1|SQDG 15:0_16:1	777.482	C40H73O12S	0.488321	0.0286111	268.311	68.2042	0.212	0.0739	0.00360174	0.000126338
SQDG 32:0|SQDG 16:0_16:0	793.514	C41H77O12S	1.90898	0.10454	1090.63	276.16	18.9983	4.43337	0.0162003	0.000798882
SQDG 32:1	791.498	C41H75O12S	49.5293	1.53028	18328.2	4492.24	168.717	29.3268	0.590148	0.00790252
SQDG 32:2|SQDG 16:1_16:1	789.482	C41H73O12S	1.67327	0.0709786	758.806	240.89	1.92866	0.470567	0.0148818	0.000927153
SQDG 32:3	787.467	C41H71O12S	0.0466779	0.00309031	19.0335	4.86784	0.211325	0.261241	0.000262184	6.12621e-05
SQDG 34:1|SQDG 16:0_18:1	819.529	C43H79O12S	0.821296	0.0390418	365.872	97.5517	44.4095	22.1979	0.00565704	0.000380073
SQDG 34:2|SQDG 16:1_18:1	817.514	C43H77O12S	0.512099	0.0213892	214.11	51.5268	11.3697	2.13412	0.00559434	9.23493e-05
SQDG 34:3	815.498	C43H75O12S	0.120264	0.00374095	47.4299	10.996	2.63264	0.555583	0.00119427	4.03478e-05
SQDG 36:5	839.498	C45H75O12S	0.21946	0.0125383	68.9318	17.9433	0	0	0.000891927	0.000140508
DGTS [M+H]+
DGTS 28:0|DGTS 14:0_14:0	656.547	C38H74O7N	0.0301182	0.00275639	0.000318127	0.000128308	1.8753e-05	8.66934e-06	0.539291	0.00594399
DGTS 28:1|DGTS 12:0_16:1	654.531	C38H72O7N	0.046568	0.00331195	0	0	0	0	0.626945	0.0124753
DGTS 28:2|DGTS 12:0_16:2	652.515	C38H70O7N	0.00219069	0.000380304	0	0	0	0	0.0558507	0.000825878
DGTS 29:0|DGTS 14:0_15:0	670.562	C39H76O7N	0.00318451	0.000251144	0.00164463	0.000247238	0	0	0.0527716	0.000180773
DGTS 29:1|DGTS 13:0_16:1	668.547	C39H74O7N	0.0117084	0.00109929	0.000417289	0.00031766	0	0	0.177472	0.00240369
DGTS 30:0|DGTS 14:0_16:0	684.578	C40H78O7N	0.04124	0.00273504	3.76756e-05	5.32813e-05	0	0	0.633513	0.00412684
DGTS 30:1|DGTS 14:0_16:1	682.562	C40H76O7N	1.81896	0.0893352	0.0109478	0.000494122	0	0	23.8753	0.195161
DGTS 30:2|DGTS 14:1_16:1	680.547	C40H74O7N	0.0672117	0.00849136	6.35922e-05	8.99329e-05	0	0	0.888925	0.0134843
DGTS 30:3|DGTS 14:0_16:3	678.531	C40H72O7N	0.00981079	0.00019178	0.000800853	0.000371766	0.000997894	7.27036e-05	0.131139	0.00193719
DGTS 31:0|DGTS 15:0_16:0	698.593	C41H80O7N	0.00281959	0.000221696	0	0	0	0	0.0513286	0.000953153
DGTS 31:1|DGTS 15:0_16:1	696.578	C41H78O7N	0.251549	0.0161453	0.000420344	0.000116673	0	0	3.84023	0.0399626
DGTS 31:2|DGTS 14:0_17:2	694.562	C41H76O7N	0.0238293	0.00205543	0	0	0	0	0.447317	0.017435
DGTS 31:3|DGTS 16:1_15:2	692.547	C41H74O7N	0.00279838	0.000435329	0.000658005	4.73994e-05	8.70289e-06	6.88773e-06	0.0449229	0.00173608
DGTS 32:0|DGTS 16:0_16:0	712.609	C42H82O7N	0.0191586	0.000898621	3.81059e-05	5.38898e-05	0	0	0.299213	0.0144331
DGTS 32:1|DGTS 16:0_16:1	710.593	C42H80O7N	4.33844	0.326254	0.0333146	0.00129497	0.00395706	0.000250166	44.6466	0.676249
DGTS 32:2|DGTS 16:1_16:1	708.578	C42H78O7N	3.44431	0.211308	0.0244862	0.00131778	0.00186338	3.53724e-05	36.8751	0.507221
DGTS 32:3|DGTS 14:0_18:3	706.562	C42H76O7N	0.0951357	0.00331677	0	0	0	0	1.03159	0.020598
DGTS 32:3|DGTS 16:1_16:2	706.562	C42H76O7N	0.191197	0.0100937	9.95844e-05	8.32402e-05	0	0	2.16908	0.0136316
DGTS 32:4|DGTS 14:0_18:4	704.547	C42H74O7N	0.0515841	0.00252977	0.0128817	0.00032441	0.00691039	0.000142066	0.457819	0.0113297
DGTS 32:4|DGTS 16:1_16:3	704.547	C42H74O7N	0.0246841	0.00253098	0.0098383	0.000481356	0.00730475	0.0011515	0.244319	0.0125018
DGTS 33:1|DGTS 16:0_17:1	724.609	C43H82NO7	0.106739	0.00628259	0	0	0	0	1.82456	0.0280837
DGTS 33:2|DGTS 16:1_17:1	722.593	C43H80NO7	0.117388	0.00841893	0.000503345	5.04012e-05	0	0	2.48002	0.0683709
DGTS 33:3|DGTS 16:1_17:2	720.578	C43H78NO7	0.0209289	0.00248563	2.67784e-05	3.78704e-05	0	0	0.546129	0.0297281
DGTS 33:4|DGTS 14:0_19:4	718.562	C43H76NO7	0.0230376	0.00112673	0.00456255	0.000285813	0.000720356	7.04859e-05	0.182749	0.0030222
DGTS 34:0|DGTS 16:0_18:0	740.64	C44H86O7N	0.00506138	0.000193643	0.00104743	0.000111826	0.000366776	8.29272e-05	0.0265618	0.000681038
DGTS 34:1|DGTS 16:0_18:1	738.625	C44H84O7N	0.185822	0.00865124	0	0	0	0	2.99513	0.0809561
DGTS 34:2|DGTS 16:1_18:1	736.609	C44H82O7N	0.395952	0.0305617	0.00243561	0.000511614	7.99339e-05	6.43934e-05	7.26207	0.408709
DGTS 34:3|DGTS 16:0_18:3	734.593	C44H80O7N	0.771133	0.0467421	0.00384249	0.000476346	0.000114801	0.00011016	7.80156	0.21593
DGTS 34:4|DGTS 14:0_20:4	732.578	C44H78O7N	0.152004	0.00873819	0.000558291	4.26379e-05	4.38014e-05	2.0513e-05	2.15486	0.0586805
DGTS 34:5|DGTS 14:0_20:5	730.562	C44H76O7N	1.28806	0.0661271	0.00704552	0.000329887	0.00118842	0.000220557	11.1691	0.0424981
DGTS 34:5|DGTS 16:2_18:3	730.562	C44H76O7N	0.0248149	0.00221902	0.000310499	5.70991e-05	0.000414251	8.91891e-05	0.437974	0.0234191
DGTS 34:5;O|DGTS 20:5(OH)_14:0	746.557	C44H76O8N	0.253408	0.00983487	0.190997	0.0037114	0.146795	0.000915131	2.00926	0.0308282
DGTS 34:6|DGTS 14:1_20:5	728.547	C44H74O7N	0.0410258	0.00277161	2.68587e-05	3.7984e-05	0	0	0.448815	0.00584139
DGTS 35:0|DGTS 16:0_19:0	754.656	C45H88NO7	0.00138144	0.000110805	0	0	0	0	0.0257281	0.000926531
DGTS 35:1|DGTS 16:0_19:1	752.64	C45H86NO7	0.00612155	0.000515191	0.000153617	8.66674e-05	0.000122269	1.49168e-05	0.125246	0.00355976
DGTS 35:2|DGTS 16:0_19:2	750.625	C45H84NO7	0.0128388	0.00047374	0	0	0	0	0.143303	0.00567314
DGTS 35:2|DGTS 16:1_19:1	750.625	C45H84NO7	0.00598653	0.000646095	0	0	0	0	0.133538	0.00405366
DGTS 35:3|DGTS 16:0_19:3	748.609	C45H82NO7	0.0121934	0.000555267	0	0	0.011824	0.00487421	0.194529	0.00406814
DGTS 35:3|DGTS 16:1_19:2	748.609	C45H82NO7	0.0409429	0.00215369	0	0	0	0	0.527124	0.0141647
DGTS 35:4|DGTS 15:0_20:4	746.593	C45H80NO7	0.0763542	0.00435189	0	0	0.000100691	0.000142399	0.956096	0.00681634
DGTS 35:5|DGTS 15:0_20:5	744.578	C45H78NO7	0.132449	0.0109262	0.000410722	0.000187074	0.000599669	4.35138e-05	1.75797	0.0372147
DGTS 35:5|DGTS 16:1_19:4	744.578	C45H78NO7	0.0259003	0.0020236	0.00594293	0.000165972	0.00066224	7.70571e-05	0.303408	0.00651138
DGTS 35:6|DGTS 16:1_19:5	742.562	C45H76NO7	0.0550539	0.00401481	2.88004e-05	4.07299e-05	0.000471241	3.54273e-05	0.588439	0.0224234
DGTS 35:7|DGTS 16:2_19:5	740.547	C45H74NO7	0.00957123	0.000241994	0.0125183	0.00145763	0.0186242	0.00236588	0.0473235	0.00165752
DGTS 36:1|DGTS 16:0_20:1	766.656	C46H88O7N	0.00812713	0.00108395	0	0	0	0	0.0867877	0.00170066
DGTS 36:2|DGTS 18:1_18:1	764.64	C46H86O7N	0.0885836	0.00530428	0	0	0	0	1.45063	0.0334279
DGTS 36:3|DGTS 16:0_20:3	762.625	C46H84O7N	0.0911043	0.00459203	0	0	6.36859e-05	4.24597e-05	1.25632	0.017006
DGTS 36:4|DGTS 16:0_20:4	760.609	C46H82O7N	1.78533	0.146634	0.00757133	0.00047661	0.000698903	0.00017643	17.0314	0.218681
DGTS 36:4|DGTS 16:1_20:3	760.609	C46H82O7N	0.1558	0.0117789	0	0	0.000420215	5.46319e-05	1.84937	0.0295637
DGTS 36:5|DGTS 16:0_20:5	758.593	C46H80O7N	1.07644	0.0850161	0.00459214	0.000573293	7.18144e-05	4.77027e-05	10.8512	0.0882719
DGTS 36:6|DGTS 16:1_20:5	756.578	C46H78O7N	7.13575	0.406811	0.0352219	0.00138863	0.0032008	0.000246543	44.6451	0.540511
DGTS 36:7|DGTS 16:2_20:5	754.562	C46H76O7N	0.506236	0.0390297	0.000866424	0.000277089	0.000218552	8.46039e-05	3.54327	0.00631988
DGTS 36:8|DGTS 16:3_20:5	752.547	C46H74O7N	0.0424955	0.00167163	0.00110305	0.000288051	0.00103856	0.000177371	0.462207	0.00756042
DGTS 36:9|DGTS 16:4_20:5	750.531	C46H72O7N	0.00540401	0.000315652	0	0	0.000505679	0.000133195	0.0524166	0.000708237
DGTS 37:1|DGTS 19:0_18:1	780.672	C47H90NO7	0.00373633	0.000168686	0.00116017	0.000255197	0.000162588	0.000160921	0.0315716	4.09204e-05
DGTS 37:2|DGTS 18:1_19:1	778.656	C47H88NO7	0.00424271	0.000282216	0	0	0	0	0.0640694	0.00222797
DGTS 37:3|DGTS 17:0_20:3	776.64	C47H86NO7	0.00139277	0.000252246	0	0	7.36627e-06	6.33964e-06	0.0204315	0.000399901
DGTS 37:4|DGTS 17:1_20:3	774.625	C47H84NO7	0.00203448	0.000186402	0	0	0.0126383	0.00735301	0.0247616	0.00105145
DGTS 37:4|DGTS 18:0_19:4	774.625	C47H84NO7	0.00907255	0.000639663	0.000529612	0.000130109	0.034342	0.0110973	0.0571799	0.000735119
DGTS 37:5|DGTS 17:0_20:5	772.609	C47H82NO7	0.157438	0.00765052	0.000917564	9.55621e-05	0.00140235	0.000311843	1.61157	0.0234259
DGTS 37:5|DGTS 17:1_20:4	772.609	C47H82NO7	0.0361724	0.000657943	0.000516368	9.47549e-05	0.00137831	0.000252979	0.527796	0.00724243
DGTS 37:7|DGTS 17:2_20:5	768.578	C47H78NO7	0.109945	0.00616523	0.000262962	5.52945e-05	0.00110343	0.00102271	0.93064	0.0368303
DGTS 37:8|DGTS 17:3_20:5	766.562	C47H76NO7	0.0126999	0.00137179	0.00199913	7.23589e-05	0.0349123	0.0134435	0.0885469	0.00198461
DGTS 38:10|DGTS 18:5_20:5	776.547	C48H74O7N	0.0619352	0.00359627	0.00134257	7.43743e-05	0.00481072	0.000736305	0.57162	0.0610518
DGTS 38:2|DGTS 19:1_19:1	792.672	C48H90O7N	0.00575429	0.000440702	0	0	0	0	0.1073	0.00217176
DGTS 38:4|DGTS 18:0_20:4	788.64	C48H86O7N	0.00882555	0.000481683	0.00145473	9.32182e-05	0.00316999	0.000232864	0.104692	0.00241754
DGTS 38:5|DGTS 18:0_20:5	786.625	C48H84O7N	0.229645	0.0169247	0.000444225	1.86316e-05	0.00340988	0.00205616	2.19864	0.0330714
DGTS 38:6|DGTS 18:1_20:5	784.609	C48H82O7N	0.818079	0.049138	0.00246417	0.000301457	4.24044e-05	2.15165e-05	5.9378	0.204377
DGTS 38:7|DGTS 18:2_20:5	782.593	C48H80O7N	1.51485	0.060012	0.00871887	0.00039135	0.00219579	0.000243276	12.0132	0.131702
DGTS 38:8|DGTS 18:3_20:5	780.578	C48H78O7N	0.662417	0.0310289	0.00112787	0.00012809	0.00119715	0.000247831	5.24519	0.0197284
DGTS 38:9|DGTS 18:4_20:5	778.562	C48H76O7N	0.173139	0.0144399	0.00562205	0.000269669	0.0059407	0.000641393	1.46736	0.0256846
DGTS 39:10|DGTS 19:5_20:5	790.562	C49H76NO7	0.193411	0.0249811	0.000497068	6.38364e-05	0.000405619	0.000154774	1.48151	0.0534929
DGTS 39:4|DGTS 19:0_20:4	802.656	C49H88NO7	0.00456887	0.000573213	0	0	0.000896873	0.000360786	0.0717379	0.00181617
DGTS 39:5|DGTS 19:0_20:5	800.64	C49H86NO7	0.0165647	0.000969117	0	0	0.000257823	8.84783e-05	0.22343	0.00478764
DGTS 39:6|DGTS 19:1_20:5	798.625	C49H84NO7	0.0328805	0.00181289	9.38625e-06	9.76064e-06	0.0113862	0.000510999	0.349858	0.00373602
DGTS 39:7|DGTS 19:2_20:5	796.609	C49H82NO7	0.042073	0.00346969	0.00068783	7.8547e-05	0.00622438	0.000389711	0.423997	0.00445752
DGTS 39:8|DGTS 19:3_20:5	794.593	C49H80NO7	0.0784815	0.00262112	0.00382731	0.000651531	0.038313	0.0182274	0.707577	0.0123088
DGTS 39:9|DGTS 19:4_20:5	792.578	C49H78NO7	0.157437	0.00140964	0.00138313	0.000197927	0.000670707	7.51505e-05	1.11431	0.0325117
DGTS 40:10|DGTS 20:5_20:5	804.578	C50H78O7N	16.5048	1.16701	0.0621881	0.00309455	0.0113643	0.00134587	72.7077	0.547252
DGTS 40:6|DGTS 20:2_20:4	812.64	C50H86O7N	0.010255	0.000607278	0	0	1.00145e-05	1.41627e-05	0.12081	0.00405597
DGTS 40:7|DGTS 20:3_20:4	810.625	C50H84O7N	0.107855	0.00829511	0.00122323	3.96498e-05	0.00135781	0.000209799	1.20325	0.0177251
DGTS 40:8|DGTS 20:3_20:5	808.609	C50H82O7N	0.74014	0.0532893	0.00283104	0.000122555	0.00357793	0.00074907	5.48278	0.23712
DGTS 40:9|DGTS 20:4_20:5	806.593	C50H80O7N	7.75663	0.385963	0.0313151	0.00126134	0.00324452	0.000215792	41.8961	0.451946
MGTS [M+H]+
MGTS 14:0	446.348	C24H48O6N	0.0361256	0.000206632	0.00202637	0.000612721	0.00016748	4.45452e-05	0.365478	0.0102494
MGTS 16:0	474.38	C26H52O6N	0.152308	0.00390349	0.00622308	0.000526476	0.00229991	4.68137e-05	1.66148	0.033649
MGTS 16:1	472.364	C26H50O6N	0.169647	0.00275142	0.0108658	0.000733225	0.00172059	0.000221601	1.97779	0.0593394
MGTS 16:2	470.348	C26H48O6N	0.0178966	0.000377646	0.0126006	0.000123169	0.0121595	0.000232944	0.120979	0.00304389
MGTS 17:0	488.395	C27H54O6N	0.00340536	7.5382e-05	0.000591068	0.000130159	0.000232201	3.52872e-05	0.0415308	0.00111429
MGTS 17:1	486.379	C27H52O6N	0.00654012	0.000214661	0.00513714	0.000593353	0.00458309	0.00086448	0.0698961	0.00182495
MGTS 18:0	502.411	C28H56O6N	0.00213845	0.000219479	0.000160766	5.37347e-05	0.000100152	1.87559e-05	0.0243682	0.000299605
MGTS 18:1	500.395	C28H54O6N	0.020443	0.000384551	0.000859022	7.59075e-05	0.00040715	2.1896e-05	0.255482	0.0075362
MGTS 18:2	498.379	C28H52O6N	0.0289389	0.00125109	0.00101638	0.000199929	0	0	0.34131	0.00425946
MGTS 18:3	496.364	C28H50O6N	0.012711	7.8257e-05	0.0023292	0.000196861	0.00121796	0.000338696	0.116988	0.00347668
MGTS 18:4	494.348	C28H48O6N	0.00256348	6.18405e-05	0.000768171	0.000173838	0	0	0.0273468	0.00140989
MGTS 19:5	506.348	C29H48O6N	0.00641569	0.000221565	0.000211335	5.02934e-05	6.38694e-05	3.11122e-05	0.0652332	0.000863849
MGTS 20:3	524.395	C30H54O6N	0.00818934	0.000608579	0.00113576	0.000153665	0.00156433	0.000222697	0.108765	0.00230115
MGTS 20:4	522.379	C30H52O6N	0.17504	0.00921714	0.00977851	0.000812922	0.000341847	0.000106826	1.94373	0.0471134
MGTS 20:5	520.364	C30H50O6N	0.707303	0.00777485	0.0323632	0.00254947	0.00273621	0.000349522	6.73151	0.183801
PC [M+H]+
PC 30:1	704.523	C38H75NO8P	0.190643	0.0119334	0.00345754	4.42902e-05	0.00232771	0.000174987	0.00872323	0.00100693
PC 31:2	716.523	C39H75NO8P	0.0265133	0.00184204	0.00631124	0.000190408	0.00282931	0.000277426	0.0406688	0.00171245
PC 32:1|PC 16:0_16:1	732.554	C40H79NO8P	1.99963	0.145315	0.225221	0.00147005	0.17101	0.0125847	0.488547	0.00949582
PC 32:2|PC 16:1_16:1	730.539	C40H77NO8P	3.8048	0.227168	0.0254786	0.00127085	0.0185737	0.000765418	0.503313	0.0102657
PC 32:3	728.523	C40H75NO8P	0.421726	0.028924	0.000858386	0.00011705	0.00416789	0.0023167	0.0425908	0.000667406
PC 32:4	726.507	C40H73NO8P	0.0448342	0.00316816	0.00113778	0.000191063	0.000862026	7.38734e-05	0.000254838	0.000178418
PC 33:2	744.554	C41H79NO8P	0.546013	0.0409797	0.020333	0.000741461	0.0167285	0.00166772	0.170726	0.00476402
PC 33:3	742.539	C41H77NO8P	0.240001	0.0154141	0.00358527	0.000214459	0.00842986	0.000800541	0.0425497	0.000137991
PC 34:1|PC 16:0_18:1	760.586	C42H83NO8P	2.54362	0.179995	0.232349	0.00324048	0.169064	0.00534078	0.981409	0.0183236
PC 34:2|PC 16:1_18:1	758.57	C42H81NO8P	6.41896	0.453351	0.0278188	0.00200115	0.00759316	0.000507734	1.76216	0.0409499
PC 34:3|PC 16:1_18:2	756.554	C42H79NO8P	4.15019	0.236624	0.00706786	0.00134106	0.00301519	0.000335775	0.698223	0.0172312
PC 34:4	754.539	C42H77NO8P	0.330413	0.0223224	0.000301643	8.65444e-05	0.000321744	0.000123402	0.0349447	0.000456915
PC 35:1	774.601	C43H85NO8P	0.106646	0.00408768	0.0065441	0.000234149	0.00476711	0.000327796	0.135145	0.000428787
PC 35:2	772.586	C43H83NO8P	0.361324	0.0280881	0.0164828	0.000639091	0.0101075	0.000644794	0.281544	0.00377248
PC 35:3	770.57	C43H81NO8P	0.346919	0.0218025	0.00347261	0.000428808	0.00573091	0.00071977	0.105722	0.0030515
PC 36:2|PC 18:1_18:1	786.601	C44H85NO8P	0.756417	0.0311449	0.00888584	0.00016065	0.00131859	0.00039821	0.379246	0.00416237
PC 36:3|PC 18:1_18:2	784.586	C44H83NO8P	1.08811	0.0594953	0.00226101	0.000165633	0.000477075	5.34694e-05	0.370206	0.00707991
PC 36:4|PC 16:0_20:4	782.57	C44H81NO8P	1.21303	0.0889645	0.0140163	0.000817987	0.020434	0.000436482	0.348297	0.00845845
PC 36:5|PC 16:0_20:5	780.554	C44H79NO8P	1.59884	0.134666	0.00116429	0.000146116	0.0378357	0.00165854	0.333938	0.00861327
PC 36:6|PC 16:1_20:5	778.539	C44H77NO8P	1.11379	0.0609176	0.00350869	0.00067231	0.0103692	0.000642672	0.20532	0.00201733
PC 37:2	800.617	C45H87NO8P	0.0689071	0.00490751	0.000387308	3.54658e-05	0.000231698	7.18542e-05	0.0637771	0.00137707
PC 37:5	794.57	C45H81NO8P	0.101086	0.00450876	0.00130587	0.000253952	0.0376107	0.000525813	0.0363892	0.000362426
PC 37:6	792.554	C45H79NO8P	0.089328	0.00541342	0.00337744	0.000470448	0.0939607	0.0105567	0.0208932	0.000640124
PC 38:2	814.633	C46H89NO8P	0.0398299	0.00259461	0	0	0.00127583	9.03511e-06	0.0263962	0.000180356
PC 38:6|PC 18:2_20:4	806.57	C46H81NO8P	0.692593	0.0565983	0.00393757	0.000293401	0.00455982	8.53243e-05	0.164672	0.00617645
PC 38:7	804.554	C46H79NO8P	0.220311	0.0154058	8.30697e-05	2.75644e-05	0.00238948	0.000283057	0.0148827	0.00173167
PC 40:10	826.539	C48H77NO8P	0.228635	0.00165815	0.00332982	0.000130999	0.0866656	0.0282549	0.481742	0.0110474
PC 40:9	828.554	C48H79NO8P	0.0858801	0.00611484	0.00108656	7.06626e-05	0.00098035	0.000533054	0.0320225	0.00105652
LPC [M+H]+
LPC 16:0	496.34	C24H51NO7P	0.0918343	0.00135991	0.0130034	0.0171866	0.00136901	0.000246559	0.00845467	0.000829101
LPC 16:1	494.325	C24H49NO7P	0.199525	0.00616063	0.000406164	0.000151159	0.00032199	0.000135706	0.018021	0.000482014
LPC 18:1	522.356	C26H53NO7P	0.10222	0.00191541	0.000515743	0.000144415	0.00206022	0.000225139	0.00566826	0.000300955
PE [M-H]─
PE 32:1	688.492	C37H71NO8P	0.0195598	0.000745184	7.3438	0.101542	21.1706	13.1572	0.00490817	0.000137011
PE 32:2	686.476	C37H69O8NP	0.01876	0.000206118	10.0275	0.120431	29.1438	18.3147	0.00448501	0.000161327
PG [M-H]─
PG 30:0|PG 14:0_16:0	693.471	C36H70O10P	0.111876	0.00866582	69.4611	17.9525	0.0527873	0.0585124	0.0271087	0.00111634
PG 30:1|PG 14:0_16:1	691.455	C36H68O10P	0.248112	0.00787632	126.585	32.955	5.16438	0.954318	0.0532906	0.00139736
PG 31:0|PG 15:0_16:0	707.486	C37H72O10P	0.0921603	0.0042175	59.0971	15.6947	0	0	0.0224252	0.00100279
PG 31:1|PG 15:0_16:1	705.471	C37H70O10P	0.0965719	0.00394836	50.9247	13.4504	0.598226	0.21832	0.0225054	0.000859855
PG 32:0|PG 16:0_16:0	721.502	C38H74O10P	0.154882	0.00663841	92.032	25.2728	0.0210075	0.0297091	0.0365345	0.00193228
PG 32:1|PG 16:0_16:1	719.486	C38H72O10P	1.96733	0.0811964	972.058	254.613	29.2049	4.62659	0.397338	0.0193267
PG 33:1|PG 16:0_17:1	733.502	C39H74O10P	0.134025	0.00824674	55.1023	14.9165	16.4403	3.03571	0.0214234	0.000780235
PG 34:1|PG 16:0_18:1	747.518	C40H76O10P	0.370845	0.017379	174.985	44.3963	36.0059	7.77758	0.0731149	0.00329312
PG 34:2|PG 16:0_18:2	745.502	C40H74O10P	1.32441	0.172571	202.731	52.8126	613.339	151.724	0.0846448	0.002868
PG 34:3|PG 16:0_18:3	743.486	C40H72O10P	0.107098	0.00827861	40.9983	9.44648	29.1576	4.82328	0.0169101	0.000513738
PG 34:5|PG 14:0_20:5	739.455	C40H68O10P	0.101511	0.00295049	42.3777	11.4196	4.02178	1.04836	0.014684	0.000213515
PG 36:2|PG 18:1_18:1	773.533	C42H78O10P	0.245648	0.0130927	120.58	31.8337	11.0692	2.2067	0.0536218	0.00286378
PG 36:5|PG 16:0_20:5	767.486	C42H72O10P	7.43766	0.28563	2018.07	499.193	146.774	22.8331	1.10859	0.025665
PG 36:5;O|PG 20:5(OH)_16:0	783.481	C42H72O11P	0.795702	0.0299361	422.828	114.282	23.5228	5.31903	0.189044	0.00414126
PG 36:6|PG 16:1_20:5	765.471	C42H70O10P	5.87045	0.263953	2585.62	664.76	13.2402	1.85277	0.760318	0.0206714
PG 36:6;O|PG 20:5(OH)_16:1	781.466	C42H70O11P	0.671325	0.0293155	319.884	83.8285	35.5355	6.16536	0.132672	0.0038679
LPG [M-H]─
LPG 16:0	483.272	C22H44O9P	0.00231455	0.000109878	3.77759	0.203742	0	0	3.44546	0.119878
PI [M-H]─
PI 30:1|PI 14:0_16:1	779.471	C39H72O13P	0.00987761	0.000242159	6.73803	0.482392	42.6095	44.4729	0.00413913	0.00019559
PI 32:1|PI 16:0_16:1	807.502	C41H76O13P	0.0921096	0.00409331	52.4193	3.79678	127.048	146.091	0.0269948	0.00136822
PI 32:2|PI 16:1_16:1	805.487	C41H74O13P	0.0122168	0.000458234	5.97554	0.374372	1576.7	1810.15	0.00383248	0.000143669
PI 33:1|PI 16:0_17:1	821.518	C42H78O13P	0.00273486	8.70342e-05	1.79568	0.139605	79.6071	96.0985	0.000987018	5.62566e-05
PI 34:1|PI 16:0_18:1	835.534	C43H80O13P	0.0127119	0.000437222	6.12425	0.471375	172.328	210.96	0.00372087	0.000149956
PI 34:2|PI 16:1_18:1	833.518	C43H78O13P	0.0210324	0.000519371	3.8938	0.245459	4342.18	5053.23	0.00214041	0.000109415
Cer [M+H]+
Cer 32:0;3O|Cer 17:0;2O/15:0;O	528.499	C32H66NO4	0.179676	0.0178244	0.00562372	0.000624119	2.26066	0.425899	0.00460733	0.000481473
Cer 32:1;2O|Cer 18:1;2O/14:0	510.489	C32H64NO3	0.91554	0.0693437	0.00965986	0.000679436	0.0592959	0.0103195	0.00680685	0.000653768
Cer 32:2;2O|Cer 18:1;2O/14:1	508.473	C32H62NO3	0.19985	0.018019	0.0051434	0.000227531	0.0274252	0.00234584	0.00165813	0.000124356
Cer 34:1;2O|Cer 18:1;2O/16:0	540.536	C34H70NO3	0.0168892	0.00118531	0.000784316	0.000150179	0.00389282	0.000239472	0.00111809	0.000226468
PI-Cer [M-H]─
PI-Cer d18:1/14:0	750.492	C38H73NO11P	0.00418181	0.000141855	14.0616	0.935998	0	0	0.00601652	0.000327051
PI-Cer d18:1/14:1	748.476	C38H71NO11P	0.00350209	0.000110623	12.2502	0.520188	0	0	0.00553095	0.000306694

## Sheet: Supplementary Table 2
Table S2 - Normalized extracted ion chromatograms areas of the most abundant lipid species identified in the total lipid extracts (TE) and fractions enriched in 1) digalactosyldiacylglycerol (DGDG) and sulfoquinofosyldiacylglycerol (SQDG), 2) monogalactosyldiacylglycerol (MGDG) and 3) diacylglyceryl-trimethylhomoserine (DGTS) and phospholipids (PL) from the microalga Chlorococcum amblystomatis. V…
			TE		DGDG and SQDG		MGDG		PL and DGTS
Lipid species	Calculated m/z	Formula	Average	SD	Average	SD	Average	SD	Average	SD
DGDG [M+NH4]+
DGDG 28:1|DGDG 12:0_16:1	852.568	C43H82NO15	0.00479789	0.000883897	0.0297816	0.00274197	0.00570892	9.786e-05	0.0083813	0.00226041
DGDG 30:0|DGDG 14:0_16:0	882.615	C45H88NO15	0.0630084	0.00811342	0.397291	0.0298427	0.00185981	0.000466682	0.0320626	0.00478385
DGDG 30:1|DGDG 14:0_16:1	880.6	C45H86NO15	0.346815	0.0692614	2.29327	0.149535	0.0493815	0.0113234	0.392066	0.182175
DGDG 30:2|DGDG 14:0_16:2	878.584	C45H84NO15	0.00544309	0.00145483	0.0335612	0.00169443	0.000239214	1.11647e-05	0.00130998	0.000433147
DGDG 30:2|DGDG 14:1_16:1	878.584	C45H84NO15	0.00820794	0.00222369	0.049441	0.0034685	0.00249316	0.000254203	0.00250288	0.000432929
DGDG 31:0|DGDG 15:0_16:0	896.631	C46H90NO15	0.0135074	0.000910356	0.0432843	0.0038824	4.276e-05	6.04717e-05	0.00119542	0.000420112
DGDG 31:1|DGDG 15:0_16:1	894.615	C46H88NO15	0.0454672	0.00620336	0.326182	0.0203911	0.000961435	7.52605e-05	0.0200844	0.00275194
DGDG 32:0|DGDG 16:0_16:0	910.647	C47H92NO15	0.184098	0.0150687	1.15714	0.040341	0.010695	0.000459333	0.0721302	0.00774454
DGDG 32:1|DGDG 14:0_18:1	908.631	C47H90NO15	2.82882	0.224639	13.9936	1.18939	0.128402	0.00816791	1.16396	0.124106
DGDG 32:1|DGDG 16:0_16:1	908.631	C47H90NO15	0.00805631	0.000501685	0.0477211	0.0153167	0.000297343	0.000149558	0.00351298	0.000779578
DGDG 32:2|DGDG 16:0_16:2	906.615	C47H88NO15	0.0661236	0.0107798	0.578917	0.0433653	0.00113758	0.000217341	0.0304158	0.0049742
DGDG 32:2|DGDG 16:1_16:1	906.615	C47H88NO15	1.45673	0.15813	6.9544	0.257522	0.0364258	0.00219654	0.570874	0.0616702
DGDG 32:3|DGDG 14:0_18:3	904.6	C47H86NO15	0.0159666	0.00302063	0.0955664	0.0129275	0	0	0.00325833	0.00117816
DGDG 32:3|DGDG 16:0_16:3	904.6	C47H86NO15	0.00252862	0.000442353	0.0323078	0.00191893	0	0	0	0
DGDG 32:4|DGDG 14:1_18:3	902.584	C47H84NO15	0.0165583	0.00409668	0.0651658	0.00569453	0	0	0.00311359	0.000136486
DGDG 32:4|DGDG 16:0_16:4	902.584	C47H84NO15	0.0280983	0.00527642	0.176179	0.0123378	2.34424e-05	3.31526e-05	0.00598998	0.00121681
DGDG 32:4|DGDG 16:1_16:3	902.584	C47H84NO15	0.00725914	0.00131722	0.0427317	0.00331379	0	0	0.00162559	0.000281034
DGDG 32:5|DGDG 12:0_20:5	900.568	C47H82NO15	0.0298745	0.00915598	0.136187	0.013753	0	0	0.00690076	0.000941933
DGDG 32:5|DGDG 16:1_16:4	900.568	C47H82NO15	0.00686557	0.0019947	0.0355482	0.00393992	0	0	0.0013991	0.000285643
DGDG 33:1|DGDG 16:0_17:1	922.647	C48H92NO15	0.11275	0.0140911	0.295642	0.0181477	0.00172547	0.000470134	0.0165308	0.00319831
DGDG 33:2|DGDG 16:1_17:1	920.631	C48H90NO15	0.0377198	0.00299294	0.348518	0.0249531	0.000750419	4.36979e-05	0.0137936	0.00178872
DGDG 34:0|DGDG 16:0_18:0	938.678	C49H96NO15	0.0324197	0.00266603	0.181924	0.00834853	0.00249322	0.000218522	0.00958143	0.00126461
DGDG 34:1|DGDG 16:0_18:1	936.662	C49H94NO15	0.846677	0.0619185	4.69572	0.169943	0.0592514	0.00220308	0.281046	0.0268172
DGDG 34:2|DGDG 16:1_18:1	934.647	C49H92NO15	0.9602	0.110185	4.88505	0.386009	0.0396443	0.00231908	0.288825	0.0330663
DGDG 34:3|DGDG 16:0_18:3	932.631	C49H90NO15	0.969232	0.104995	5.82977	0.293514	0.0244541	0.00137618	0.320232	0.0363594
DGDG 34:4|DGDG 16:0_18:4	930.615	C49H88NO15	0.259812	0.0501589	1.4638	0.081704	0.00305321	0.000236937	0.048504	0.00660889
DGDG 34:4|DGDG 16:1_18:3	930.615	C49H88NO15	0.110368	0.0210211	0.816849	0.045462	0.00170523	0.000108193	0.0342664	0.00568521
DGDG 34:5|DGDG 16:2_18:3	928.6	C49H86NO15	0.864988	0.203746	4.49431	0.262017	0.00851318	0.000611537	0.210042	0.031852
DGDG 34:5|DGDG 18:1_16:4	928.6	C49H86NO15	0.108877	0.0205102	0.639118	0.0524733	0.000795151	0.000195323	0.0274482	0.0037535
DGDG 34:6|DGDG 16:3_18:3	926.584	C49H84NO15	0.0820695	0.0295378	0.381591	0.046416	0.000238156	0.000125089	0.0179055	0.00282165
DGDG 34:6|DGDG 16:4_18:2	926.584	C49H84NO15	0.0839389	0.0248672	0.38976	0.0418795	0.000313891	0.000123152	0.0197199	0.00326833
DGDG 34:7|DGDG 18:3_16:4	924.568	C49H82NO15	0.396585	0.13937	1.79508	0.117429	0.00148087	0.000189021	0.0862203	0.0160597
DGDG 35:1|DGDG 16:0_19:1	950.678	C50H96NO15	0.0102715	0.00173766	0.0748858	0.00317975	0.00219448	0.000163626	0.00364082	0.000748559
DGDG 35:5|DGDG 15:0_20:5	942.615	C50H88NO15	0.0737958	0.0123764	0.43504	0.0299138	0.000295928	0.000221767	0.0136359	0.00192444
DGDG 36:1|DGDG 16:0_20:1	964.694	C51H98NO15	0.0065774	0.000972976	0.0422954	0.00176402	0.000279944	6.89634e-05	0.000984665	0.000129672
DGDG 36:2|DGDG 16:0_20:2	962.678	C51H96NO15	0.00463976	0.000523795	0.0348941	0.00242879	0.000387542	7.7346e-05	0.00196358	0.000103464
DGDG 36:2|DGDG 18:1_18:1	962.678	C51H96NO15	0.00792036	0.000595623	0.0441438	0.00259821	0.00123133	0.000188113	0.00351644	0.000759086
DGDG 36:3|DGDG 18:1_18:2	960.662	C51H94NO15	0.0128274	0.00177963	0.0764821	0.004209	0.000187892	5.59335e-05	0.00475835	0.000837489
DGDG 36:4|DGDG 18:1_18:3	958.647	C51H92NO15	0.0795429	0.00668782	0.554701	0.0410925	0.00208604	0.000125354	0.0285372	0.0037365
DGDG 36:5|DGDG 16:0_20:5	956.631	C51H90NO15	1.70573	0.132206	9.77605	0.365628	0.0418078	0.00251955	0.484626	0.0555838
DGDG 36:6|DGDG 16:1_20:5	954.615	C51H88NO15	1.98091	0.341562	8.17485	0.501651	0.0213917	0.000815694	0.423884	0.0619557
DGDG 36:6|DGDG 18:3_18:3	954.615	C51H88NO15	0.124589	0.0324485	0.715027	0.0434324	0.00128911	0.000114962	0.0245179	0.0025115
DGDG 36:7|DGDG 18:3_18:4	952.6	C51H86NO15	0.0962581	0.0240047	0.454701	0.0381026	3.58666e-05	5.0723e-05	0.019421	0.00396923
DGDG 37:2|DGDG 18:1_19:1	976.694	C52H98NO15	0.00559867	0.00067751	0.0360453	0.00173729	0.00384028	0.000259148	0.0018593	0.00015997
DGDG 38:6|DGDG 16:1_22:5	982.647	C53H92NO15	0.00700122	0.000740885	0.053577	0.00672104	0	0	0.00193814	0.000395912
DGDG 38:6|DGDG 18:2_20:4	982.647	C53H92NO15	0.0148884	0.000751267	0.0906535	0.00229029	3.24083e-05	4.58323e-05	0.00460577	0.000285495
DGDG 38:7|DGDG 18:2_20:5	980.631	C53H90NO15	0.201997	0.050445	0.758773	0.0388408	0.0126906	0.0159958	0.0204352	0.0031523
DGDG 38:8|DGDG 18:3_20:5	978.615	C53H88NO15	0.00992758	0.00192308	0.05737	0.00834197	0	0	0.00162621	8.83193e-05
DGDG 40:10|DGDG 20:5_20:5	1002.62	C55H88NO15	0.151772	0.0444181	0.644758	0.0621549	0.000903983	0.000118644	0.078228	0.0260721
DGDG 40:9|DGDG 20:4_20:5	1004.63	C55H90NO15	0.0146504	0.00380792	0.0821642	0.00462792	0	0	0.001272	0.000229952
DGMG [M+NH4]+
DGMG 16:0	672.417	C31H62NO14	0.109169	0.0105563	0.181981	0.0210575	0.000425402	0.000177457	0.227283	0.0661646
DGMG 16:1	670.401	C31H60NO14	0.0936328	0.0194819	0.176304	0.0158269	0.00185441	0.000610629	0.235224	0.0484124
DGMG 18:1	698.433	C33H64NO14	0.0489787	0.00565086	0.0796118	0.0045514	0.000275054	4.74719e-05	0.0930434	0.0251405
DGMG 18:3	694.401	C33H60NO14	0.0286402	0.00305713	0.0517317	0.0056754	0.000789932	0.000346349	0.0683962	0.0145159
MGDG [M+NH4]+
MGDG 28:0|MGDG 14:0_14:0	692.531	C37H74NO10	0.174482	0.039504	0.00747367	0.000818913	0.936466	0.0873523	0.000739534	0.000541857
MGDG 30:0|MGDG 14:0_16:0	720.562	C39H78NO10	0.951646	0.204779	0.0540574	0.00325464	6.04155	0.652402	0.0150039	0.00132153
MGDG 30:1|MGDG 14:0_16:1	718.546	C39H76NO10	5.97375	1.45996	0.357432	0.0157933	30.1153	3.04349	0.0271614	0.0115398
MGDG 31:1|MGDG 15:0_16:1	732.563	C40H78NO10	1.29311	0.530725	0.0537404	0.00354652	2.37748	0.230692	0.168067	0.029005
MGDG 32:0|MGDG 16:0_16:0	748.594	C41H82NO10	1.2737	0.368889	0.0729837	0.00208897	8.5792	0.810032	0.00680833	0.00494399
MGDG 32:1|MGDG 16:0_16:1	746.578	C41H80NO10	30.3611	8.35117	2.25973	0.0626945	144.266	10.2399	0.195079	0.0490712
MGDG 32:2|MGDG 16:1_16:1	744.562	C41H78NO10	13.6421	3.67561	0.861024	0.0496007	40.813	4.12544	0.362486	0.0298876
MGDG 32:3|MGDG 16:1_16:2	742.546	C41H76NO10	0.821817	0.2217	0.0548641	0.00423493	1.79528	0.178322	0.0281651	0.00520848
MGDG 32:4|MGDG 16:0_16:4	740.531	C41H74NO10	0.280985	0.081147	0.00602002	0.0013397	0.526315	0.0562866	0.105191	0.0172195
MGDG 32:4|MGDG 16:1_16:3	740.531	C41H74NO10	0.855647	0.177523	0.0447472	0.000549639	0.415988	0.0426265	0.00538028	0.00229655
MGDG 32:5|MGDG 16:1_16:4	738.516	C41H72NO10	0.655493	0.312289	0.0330582	0.00187783	2.5915	0.199374	0.112831	0.0297728
MGDG 32:5|MGDG 16:2_16:3	738.516	C41H72NO10	1.81079	0.788432	0.0592784	0.00497544	2.04061	0.205165	1.58748	0.20154
MGDG 33:1|MGDG 16:0_17:1	760.594	C42H82NO10	1.80269	0.485666	0.0814421	0.000600074	7.80523	0.849554	0.0376196	0.014929
MGDG 33:2|MGDG 16:1_17:1	758.578	C42H80NO10	1.71588	0.4183	0.104203	0.00892278	6.6943	0.859638	0.0207577	0.00422677
MGDG 33:3|MGDG 16:1_17:2	756.563	C42H78NO10	1.60758	0.405577	0.11538	0.00115336	6.83816	0.689228	0.075022	0.00835508
MGDG 34:1|MGDG 16:0_18:1	774.609	C43H84NO10	1.92514	0.645689	0.0776003	0.00210147	2.36438	0.248618	0.00666255	0.004963
MGDG 34:2|MGDG 16:0_18:2	772.593	C43H82NO10	1.62012	0.425786	0.109042	0.0085592	3.63042	0.402807	0.123036	0.0143365
MGDG 34:2|MGDG 16:1_18:1	772.593	C43H82NO10	0.796929	0.171671	0.0913021	0.00676383	1.01553	0.10441	0.158978	0.0116563
MGDG 34:3|MGDG 16:0_18:3	770.578	C43H80NO10	1.55629	0.391296	0.051033	0.00765415	2.97942	0.35181	0.120667	0.00451717
MGDG 34:3|MGDG 16:1_18:2	770.578	C43H80NO10	48.7082	14.2792	2.96654	0.12005	61.1975	5.71012	0.20633	0.0612768
MGDG 34:4|MGDG 16:1_18:3	768.562	C43H78NO10	0.345697	0.0714025	0.017296	0.00402312	0.10006	0.0120494	0.0189596	0.00534008
MGDG 34:4|MGDG 18:1_16:3	768.562	C43H78NO10	4.4484	0.575142	0.236129	0.0140806	3.728	0.258975	0.146821	0.0174917
MGDG 34:5|MGDG 14:0_20:5	766.547	C43H76NO10	49.7221	1.47982	1.72809	0.116235	34.5847	2.33827	0.179102	0.0135454
MGDG 34:6|MGDG 14:1_20:5	764.531	C43H74NO10	0.527324	0.161398	0.0195337	0.00278418	1.53759	0.146158	0.0179554	0.00346423
MGDG 34:6|MGDG 16:3_18:3	764.531	C43H74NO10	1.23863	0.297419	0.0442424	0.00229956	2.53756	0.252353	0.0641896	0.00975025
MGDG 34:7|MGDG 18:3_16:4	762.516	C43H72NO10	26.8374	6.86382	1.56079	0.132774	32.8236	3.02636	0.329903	0.0209894
MGDG 36:2|MGDG 18:1_18:1	800.625	C45H86NO10	15.7649	4.69998	0.798478	0.0231023	13.782	1.20448	0.208976	0.0499273
MGDG 36:4|MGDG 16:0_20:4	796.593	C45H82NO10	0.500441	0.141346	0.0887233	0.000669635	0.364733	0.03012	0.0977634	0.0067444
MGDG 36:5|MGDG 16:0_20:5	794.578	C45H80NO10	2.42684	0.600788	0.131926	0.00797555	2.07706	0.22096	0.0507763	0.018622
MGDG 36:6|MGDG 16:1_20:5	792.562	C45H78NO10	5.7641	1.46429	0.340015	0.00585679	3.23012	0.294497	0.0179843	0.00504981
MGDG 36:6|MGDG 18:3_18:3	792.562	C45H78NO10	106.604	9.26736	3.60288	0.166146	27.1191	2.53506	0.418754	0.0737821
MGDG 38:6|MGDG 18:2_20:4	820.594	C47H82NO10	6.39135	1.83847	0.275771	0.0201574	3.48532	0.419328	0.00505877	0.00453315
MGDG 38:7|MGDG 18:2_20:5	818.578	C47H80NO10	1.81155	0.125348	2.91224	0.095861	4.91465	1.87906	0.0526408	0.0137612
MGDG 40:10|MGDG 20:5_20:5	840.563	C49H78NO10	1.84385	0.182858	2.37806	0.193384	4.28088	0.0998943	0.0365822	0.00621703
MGDG 40:8|MGDG 20:3_20:5	844.594	C49H82NO10	1.35645	0.143971	2.17382	0.132796	2.98945	0.840251	0.024026	0.00675427
MGMG [M+NH4]+
MGMG 14:0	482.333	C23H48NO9	1.71995	0.00778106	4.18558	0.139191	6.765	2.76473	0.061185	0.014875
MGMG 16:0	510.364	C25H52NO9	1.74755	0.0630508	3.41591	0.254134	5.83729	0.201912	0.042601	0.00651365
MGMG 16:1	508.349	C25H50NO9	1.28511	0.0555623	3.12796	0.245109	4.10431	1.261	0.0279159	0.00734177
MGMG 16:4	502.302	C25H44NO9	3.64366	0.603854	18.2938	4.2804	7.748	2.19097	0.184214	0.0230147
MGMG 16:4;O	518.297	C25H44NO10	0.303936	0.00544152	0.909245	0.106035	0.301937	0.150773	0.00577892	0.0013998
MGMG 18:1	536.38	C27H54NO9	0.575799	0.0237086	0.956216	0.0453164	1.55884	0.062637	0.0309391	0.00715824
MGMG 18:2	534.364	C27H52NO9	0.551573	0.0194207	1.08516	0.0735143	1.40125	0.296052	0.00648451	0.00478676
MGMG 18:3	532.349	C27H50NO9	7.38184	0.428417	16.7909	0.792956	13.1931	5.24312	0.367505	0.0878314
MGMG 20:4	558.364	C29H52NO9	0.926179	0.0567323	1.43611	0.153958	1.57372	0.376065	0	0
MGMG 20:5	556.349	C29H50NO9	8.13246	0.752977	13.2928	0.745543	9.34269	3.3509	0.19658	0.0265646
SQDG [M-H]─
SQDG 28:0|SQDG 14:0_14:0	737.451	C37H69O12S	0.133831	0.00122003	0.34068	0.0279397	0.00152206	0.000293475	0.0433914	0.00904936
SQDG 30:0	765.482	C39H73O12S	3.14771	0.105039	7.37531	0.30312	0.0232862	0.00198481	0.931899	0.133237
SQDG 30:1|SQDG 14:0_16:1	763.467	C39H71O12S	1.76803	0.0173301	4.24756	0.320448	0.00552063	0.00174057	0.402364	0.054232
SQDG 31:0|SQDG 15:0_16:0	779.498	C40H75O12S	0.230744	0.0539066	0.934015	0.0469529	0.00139265	0.000262017	0.0726895	0.0085302
SQDG 31:1	777.482	C40H73O12S	0.50876	0.0240747	1.38613	0.0719023	0.00439778	0.000382524	0.0932719	0.0124897
SQDG 32:0|SQDG 16:0_16:0	793.514	C41H77O12S	7.24286	1.39528	21.079	1.02968	0.0802716	0.00454601	2.18456	0.311579
SQDG 32:1|SQDG 16:0_16:1	791.498	C41H75O12S	35.9326	4.17945	86.268	2.52573	0.338528	0.00957615	11.7623	1.49166
SQDG 32:2|SQDG 16:1_16:1	789.482	C41H73O12S	2.05291	0.259446	3.86549	0.18186	0.156851	0.00919781	0.291186	0.0344094
SQDG 32:3	787.467	C41H71O12S	0.269104	0.00621622	0.496543	0.0426815	0.014021	0.00109173	0.0346917	0.00517065
SQDG 33:0|SQDG 16:0_17:0	807.529	C42H79O12S	0.121869	0.02289	0.490503	0.0348989	0.000817011	0.000897251	0.0258056	0.00294831
SQDG 33:1	805.514	C42H77O12S	0.41366	0.0793456	1.49071	0.0855131	0.00255935	0.000318903	0.113917	0.0137601
SQDG 34:0|SQDG 16:0_18:0	821.545	C43H81O12S	1.90345	0.413847	5.7044	0.181819	0.0528127	0.0135173	0.475678	0.0714726
SQDG 34:1|SQDG 16:0_18:1	819.529	C43H79O12S	5.3132	1.03901	16.6248	0.602038	0.125091	0.00799553	1.32143	0.211195
SQDG 34:2	817.514	C43H77O12S	0.723681	0.196602	2.3647	0.125583	0.0283908	0.00102123	0.149372	0.012339
SQDG 34:3|SQDG 16:0_18:3	815.498	C43H75O12S	5.79089	0.180057	14.3686	1.03695	0.00811563	0.000890981	0.913961	0.134131
SQDG 34:3-OH	831.493	C43H75O13S	1.08456	0.0989258	2.08588	0.0411793	0.0054241	0.00124549	0.163177	0.0233145
SQDG 34:4	813.482	C43H73O12S	0.311019	0.0193942	0.709458	0.0491618	0.0042311	0.000144433	0.0467589	0.00590641
SQDG 34:4-OH	829.477	C43H73O13S	0.239138	0.0242002	0.513767	0.0117571	0.00349642	0.000341462	0.0393776	0.00765738
SQDG 36:0|SQDG 16:0_20:0	849.576	C45H85O12S	0.271868	0.0955899	0.982004	0.0350962	0.00468884	0.00121167	0.0872442	0.0141414
SQMG [M-H]─
SQMG 16:0	555.284	C25H47O11S	0.0307627	0.00400832	0.562711	0.0303772	0.000992521	0.000450447	0.117734	0.0286651
DGTS [M+H]+
DGTS 28:0|DGTS 14:0_14:0	656.547	C38H74O7N	0.0464555	0.00343476	0.0019672	0.000112675	0	0	0.255216	0.0228852
DGTS 28:1|DGTS 12:0_16:1	654.531	C38H72O7N	0.075978	0.0142994	0.00192386	0.000424082	0	0	0.361354	0.0489434
DGTS 29:0|DGTS 14:0_15:0	670.562	C39H76O7N	0.00868425	0.00161952	0.00155751	0.000101695	0.000214463	0.000151745	0.0563291	0.00776938
DGTS 29:1|DGTS 14:0_15:1	668.547	C39H74O7N	0.0311467	0.00369122	0.00103248	0.000343512	2.93032e-05	4.14409e-05	0.158117	0.0143834
DGTS 30:0|DGTS 14:0_16:0	684.578	C40H78O7N	0.149439	0.00786239	0.00515515	0.000259087	0.000111603	0.000112079	0.896385	0.136626
DGTS 30:1|DGTS 14:0_16:1	682.562	C40H76O7N	2.58919	0.337578	0.108906	0.0069269	0.016089	0.0183523	14.0868	1.51901
DGTS 30:3|DGTS 14:0_16:3	678.531	C40H72O7N	0.189584	0.0404978	0.00416517	0.000265327	0	0	0.567327	0.0790806
DGTS 30:3|DGTS 14:1_16:2	678.531	C40H72O7N	0.100116	0.0201372	0.00277069	0.00026397	0	0	0.295689	0.0398973
DGTS 30:4|DGTS 14:0_16:4	676.515	C40H70O7N	0.257667	0.0484173	0.00687522	0.00011011	0.00026723	7.72881e-05	0.873558	0.117648
DGTS 30:4|DGTS 14:1_16:3	676.515	C40H70O7N	0.00971005	0.00171879	0.000167618	0.000153457	8.74633e-05	6.37524e-05	0.0270444	0.00467566
DGTS 31:0|DGTS 15:0_16:0	698.593	C41H80O7N	0.0126929	0.00142224	0.000925209	7.30168e-05	0	0	0.0859078	0.0126909
DGTS 31:1|DGTS 15:0_16:1	696.578	C41H78O7N	0.534446	0.0640373	0.0249903	0.00303348	0.0175364	0.00939752	3.13133	0.451436
DGTS 31:2|DGTS 15:1_16:1	694.562	C41H76O7N	0.0394006	0.00495039	0.000906996	3.27734e-05	0	0	0.2011	0.0286155
DGTS 31:4|DGTS 15:0_16:4	690.531	C41H72O7N	0.0485258	0.00981201	0.00371589	0.000156816	0.00317828	0.000359989	0.15672	0.0229308
DGTS 32:0|DGTS 16:0_16:0	712.609	C42H82O7N	0.298377	0.0432574	0.0157031	0.000588725	0.00168529	0.000248523	2.22776	0.322287
DGTS 32:1|DGTS 16:0_16:1	710.593	C42H80O7N	7.25531	0.518117	0.416421	0.0115894	0.0804952	0.0261163	36.3841	5.20905
DGTS 32:2|DGTS 16:1_16:1	708.578	C42H78O7N	4.39177	0.728573	0.182087	0.0170782	0.0115157	0.000561215	19.7427	3.38379
DGTS 32:3|DGTS 16:0_16:3	706.562	C42H76O7N	2.20754	0.212489	0.0940446	0.00570375	0.00212769	0.000256126	11.3095	1.08492
DGTS 32:4|DGTS 14:0_18:4	704.547	C42H74O7N	0.231341	0.0384598	0.0143856	0.000549201	0.00240276	0.000240508	0.667593	0.0578972
DGTS 32:4|DGTS 16:0_16:4	704.547	C42H74O7N	0.858148	0.167395	0.0258651	0.000741498	0.00192683	0.00035462	2.72297	0.276571
DGTS 32:4|DGTS 16:1_16:3	704.547	C42H74O7N	5.66255	1.37752	0.227106	0.00795155	0.0124736	0.000474233	19.9837	1.79042
DGTS 32:5|DGTS 16:2_16:3	702.531	C42H72O7N	0.329194	0.0656524	0.0227449	0.00163397	0.0182404	0.00197642	1.13866	0.156572
DGTS 32:5|DGTS 16:1_16:4	702.531	C42H72O7N	0.287167	0.0658426	0.0130677	0.00155202	0.0131466	0.000186294	0.900656	0.125259
DGTS 32:6|DGTS 16:2_16:4	700.515	C42H70O7N	0.0841719	0.0226577	0.001856	0.000283134	0	0	0.207625	0.02199
DGTS 32:6|DGTS 16:3_16:3	700.515	C42H70O7N	0.134821	0.0362825	0.00354452	0.000444471	0.00101913	0.000114729	0.35355	0.0438146
DGTS 32:7|DGTS 16:3_16:4	698.5	C42H68O7N	0.14213	0.0522682	0.00183883	0.000205023	0.000368736	7.14471e-05	0.314671	0.0577408
DGTS 32:8|DGTS 16:4_16:4	696.484	C42H66O7N	0.0624105	0.0235121	0.000186624	0.000177523	2.87829e-06	4.07052e-06	0.0938577	0.0119986
DGTS 33:0|DGTS 16:0_17:0	726.625	C43H84NO7	0.0123841	0.0011168	0.000331115	0.000164046	0	0	0.0943109	0.0148617
DGTS 33:1|DGTS 14:0_19:1	724.609	C43H82NO7	0.0521245	0.00478114	0.000601228	0.000176988	0	0	0.396806	0.0672914
DGTS 33:1|DGTS 16:0_17:1	724.609	C43H82NO7	0.245279	0.032156	0.00864906	0.000578027	0	0	2.00087	0.321839
DGTS 33:2|DGTS 16:0_17:2	722.593	C43H80NO7	0.101945	0.00668467	0.00467085	0.000397393	1.02944e-05	1.45585e-05	0.567298	0.096144
DGTS 33:2|DGTS 16:1_17:1	722.593	C43H80NO7	0.362063	0.0233364	0.0145965	0.000728434	0.000143374	0.000120962	2.00957	0.246673
DGTS 33:3|DGTS 16:0_17:3	720.578	C43H78NO7	0.0970882	0.0211298	0.00383787	0.000100084	0.00305167	0.000256184	0.439616	0.0299428
DGTS 33:3|DGTS 16:1_17:2	720.578	C43H78NO7	0.0856563	0.0142095	0.00299854	0.000188474	0	0	0.445286	0.0306756
DGTS 33:4|DGTS 16:0_17:4	718.562	C43H76NO7	0.0889937	0.0108218	0.00213355	0.000361222	0.001092	6.92488e-05	0.443828	0.0532021
DGTS 33:5|DGTS 16:2_17:3	716.547	C43H74NO7	0.0116661	0.00246579	0.00504476	0.000576739	0.00368758	0.000672829	0.0324726	0.00589453
DGTS 33:5|DGTS 17:1_16:4	716.547	C43H74NO7	0.0455964	0.0104218	0.00691896	0.000481776	0.00555903	0.00028335	0.147627	0.0288649
DGTS 33:6|DGTS 16:3_17:3	714.531	C43H72NO7	0.0206005	0.00527515	0.000249277	9.49892e-05	0.000232609	5.3273e-05	0.0528952	0.00490811
DGTS 33:7|DGTS 17:3_16:4	712.515	C43H70NO7	0.0426284	0.0132474	0.00437474	0.000274975	0.00307268	0.000881727	0.0885963	0.00883556
DGTS 34:0|DGTS 16:0_18:0	740.64	C44H86O7N	0.0324121	0.00838002	0.00227712	8.14485e-05	0.0010695	0.000149241	0.245431	0.0436213
DGTS 34:1|DGTS 16:0_18:1	738.625	C44H84O7N	0.0843362	0.00406458	0.00163068	0.000329114	4.3057e-06	6.08917e-06	0.70215	0.127662
DGTS 34:2|DGTS 16:1_18:1	736.609	C44H82O7N	1.2574	0.117929	0.0517229	0.000918976	0.00179306	0.000338411	6.3126	0.974952
DGTS 34:3|DGTS 16:0_18:3	734.593	C44H80O7N	1.5927	0.258246	0.0592541	0.00383611	0.00187566	0.000167649	6.70251	0.99966
DGTS 34:3|DGTS 16:1_18:2	734.593	C44H80O7N	1.88505	0.235992	0.0706812	0.00337938	0.00182042	0.000101274	6.64125	0.999426
DGTS 34:4|DGTS 16:0_18:4	732.578	C44H78O7N	6.33943	0.499859	0.324836	0.0208926	0.0110963	0.0003974	27.9076	3.50908
DGTS 34:4|DGTS 16:1_18:3	732.578	C44H78O7N	0.779456	0.104549	0.0271306	0.0011764	0.000327227	9.6738e-05	3.98074	0.60126
DGTS 34:4|DGTS 18:1_16:3	732.578	C44H78O7N	0.160481	0.0296152	0.00718711	0.00103613	0	0	0.642402	0.125453
DGTS 34:5|DGTS 16:0_18:5	730.562	C44H76O7N	0.733788	0.14332	0.021367	0.0010819	0.000243178	2.46341e-05	2.90236	0.313945
DGTS 34:5|DGTS 16:1_18:4	730.562	C44H76O7N	2.74417	0.579513	0.0989928	0.00373963	0.0023081	0.00035091	10.5119	1.04706
DGTS 34:5|DGTS 16:2_18:3	730.562	C44H76O7N	0.491705	0.0984137	0.0349441	0.00254926	0.00153443	4.21216e-05	1.72522	0.183976
DGTS 34:5;O|DGTS 18:1(OH)_16:4	746.557	C44H76O8N	0.344043	0.0972146	0.0233173	0.00157181	0.0121656	0.0018256	1.00891	0.10786
DGTS 34:6|DGTS 16:3_18:3	728.547	C44H74O7N	0.908135	0.170052	0.022523	0.000641977	0.00121858	8.5183e-05	2.95668	0.501086
DGTS 34:6|DGTS 14:1_20:5	728.547	C44H74O7N	0.584462	0.127948	0.0119486	0.000635303	1.47875e-05	2.09127e-05	1.64245	0.256167
DGTS 34:7|DGTS 16:3_18:4	726.531	C44H72O7N	0.3526	0.088878	0.00792977	0.000818395	0.000147631	2.68582e-05	0.820252	0.0594831
DGTS 34:7|DGTS 18:3_16:4	726.531	C44H72O7N	2.0006	0.459838	0.0471178	0.00343698	0.00134459	0.000143101	4.59481	0.435514
DGTS 34:7;O|DGTS 18:3(OH)_16:4	742.526	C44H72O8N	0.178981	0.0574068	0.00536176	0.000249789	0.00100794	9.90613e-05	0.418942	0.0561621
DGTS 34:8|DGTS 16:4_18:4	724.515	C44H70O7N	0.507485	0.174121	0.00921975	0.000365196	0.00204972	0.000368808	1.0143	0.0952337
DGTS 35:1|DGTS 16:0_19:1	752.64	C45H86NO7	0.0481998	0.0103439	0.00173111	5.73231e-05	0	0	0.379919	0.0675918
DGTS 35:2|DGTS 16:1_19:1	750.625	C45H84NO7	0.0476484	0.00588691	0.00131184	9.5686e-05	2.07427e-05	2.03693e-05	0.373322	0.0598582
DGTS 35:2|DGTS 17:0_18:2	750.625	C45H84NO7	0.0367057	0.00864985	0.00155437	0.00021709	0	0	0.292577	0.0427877
DGTS 35:3|DGTS 16:0_19:3	748.609	C45H84NO7	0.0847505	0.00393342	0.00290002	0.00011594	0.000653367	0.00023029	0.518915	0.0779559
DGTS 35:3|DGTS 17:1_18:2	748.609	C45H84NO7	0.0469718	0.00668703	0.00125614	0.000229113	0.00632491	0.000252863	0.26666	0.0523808
DGTS 35:3|DGTS 17:0_18:3	748.609	C45H84NO7	0.060211	0.00426481	0.00189311	0.000364014	0.0142084	0.000523627	0.526654	0.0714954
DGTS 35:4|DGTS 17:0_18:4	746.593	C45H82NO7	0.0815666	0.013177	0.0285212	0.00328346	0.0343252	0.0040704	0.528657	0.0570354
DGTS 35:4|DGTS 17:2_18:2	746.593	C45H82NO7	0.212431	0.0311364	0.0042469	0.000455065	0.000604629	0.000119559	1.04342	0.140775
DGTS 35:5|DGTS 15:0_20:5	744.578	C45H80NO7	0.207546	0.0262338	0.00513285	0.000130314	0.00125723	0.000107544	0.950703	0.107178
DGTS 35:5|DGTS 16:0_19:5	744.578	C45H80NO7	0.0620838	0.00710153	0.00330941	0.000622685	0.00131602	0.000321579	0.277195	0.0268042
DGTS 35:6|DGTS 16:1_19:5	742.562	C45H78NO7	0.0962871	0.0203252	0.00172438	0.000167456	2.751e-05	2.31964e-05	0.302884	0.0493559
DGTS 35:6|DGTS 17:3_18:3	742.562	C45H78NO7	0.0427906	0.0102953	0.000142525	5.81228e-05	0	0	0.11912	0.0145968
DGTS 36:0|DGTS 18:0_18:0	768.672	C46H90O7N	0.0128223	0.00346862	0.00706294	0.000544301	0.00687801	0.000559532	0.0822479	0.0144785
DGTS 36:1|DGTS 18:0_18:1	766.656	C46H88O7N	0.0643469	0.0166599	0.00161334	0.000146095	0.000459173	6.87534e-05	0.542939	0.0891346
DGTS 36:2|DGTS 18:1_18:1	764.64	C46H86O7N	0.449755	0.0520902	0.0164253	0.00141896	0.000303218	0.000428814	3.39495	0.585405
DGTS 36:3|DGTS 18:0_18:3	762.625	C46H84O7N	0.161731	0.0174232	0.00688022	0.000303921	0.00044274	7.72052e-05	1.27369	0.208667
DGTS 36:3|DGTS 18:1_18:2	762.625	C46H84O7N	0.267925	0.0227301	0.0101174	0.000147218	0	0	1.85924	0.250001
DGTS 36:4|DGTS 16:0_20:4	760.609	C46H82O7N	2.02957	0.101423	0.0736527	0.00376264	0.00504464	0.000355719	9.39363	0.978144
DGTS 36:4|DGTS 18:1_18:3	760.609	C46H82O7N	0.870681	0.108663	0.0298599	0.00215762	0.000993406	0.000117533	3.88672	0.519436
DGTS 36:5|DGTS 16:0_20:5	758.593	C46H80O7N	4.1759	0.69461	0.15865	0.0121112	0.0046769	0.00020072	15.4866	1.38371
DGTS 36:5|DGTS 16:1_20:4	758.593	C46H80O7N	2.78286	0.403719	0.110974	0.00658507	0.0019407	0.000130523	11.5083	1.26836
DGTS 36:6|DGTS 18:3_18:3	756.578	C46H78O7N	7.67209	1.26745	0.265048	0.00558908	0.00691157	0.00035269	26.761	3.05533
DGTS 36:6|DGTS 16:1_20:5	756.578	C46H78O7N	0.812797	0.209654	0.0269601	0.00225418	0.000557865	7.81006e-05	3.99196	0.599301
DGTS 36:7|DGTS 16:2_20:5	754.562	C46H76O7N	0.388673	0.0488023	0.0103313	0.00113205	2.70677e-05	1.52756e-05	1.03647	0.179799
DGTS 36:7|DGTS 18:3_18:4	754.562	C46H76O7N	2.73679	0.636874	0.0557646	0.00241918	0.000695711	0.00015333	6.42598	0.719451
DGTS 36:8|DGTS 16:3_20:5	752.547	C46H74O7N	0.515077	0.0942651	0.0123125	0.000977609	0.00112136	0.000284643	1.27736	0.168673
DGTS 37:2|DGTS 18:1_19:1	778.656	C47H88NO7	0.0180657	0.00414205	0.000682887	9.85222e-05	0	0	0.142844	0.0287483
DGTS 37:6|DGTS 17:1_20:5	770.593	C47H80NO7	0.360261	0.0362319	0.0159705	0.00148396	0.00325523	0.000218544	1.68805	0.222972
DGTS 38:10|DGTS 18:5_20:5	776.547	C48H74O7N	0.263091	0.0638736	0.00236778	0.000104581	0.00229375	0.000181446	0.504263	0.0698093
DGTS 38:3|DGTS 20:0_18:3	790.656	C48H88O7N	0.0136596	0.0032285	0.00010381	7.44231e-05	0	0	0.0955485	0.0123059
DGTS 38:4|DGTS 18:1_20:3	788.64	C48H86O7N	0.0441114	0.00635852	0.00302125	0.000434297	0.00458384	0.000283432	0.333289	0.0545716
DGTS 38:5|DGTS 18:0_20:5	786.625	C48H84O7N	0.288007	0.0287795	0.00853904	0.000562716	0.00209992	0.000296641	1.31123	0.197298
DGTS 38:5|DGTS 18:2_20:3	786.625	C48H84O7N	0.039483	0.000960269	0.00110224	0.000202315	0.0026676	0.000593297	0.199104	0.0404287
DGTS 38:6|DGTS 18:3_20:3	784.609	C48H82O7N	0.908028	0.141567	0.0322611	0.00317992	0.000209978	0.000122804	3.60505	0.571304
DGTS 38:6|DGTS 18:1_20:5	784.609	C48H82O7N	0.374242	0.0568285	0.00894611	0.000509442	0.00017254	6.75985e-05	2.05382	0.306459
DGTS 38:7|DGTS 18:2_20:5	782.593	C48H80O7N	2.13322	0.210472	0.0578712	0.00152365	0.00281004	0.000335243	8.6232	0.967183
DGTS 38:8|DGTS 18:3_20:5	780.578	C48H78O7N	0.876993	0.167977	0.0183254	0.000770343	0.00176847	0.000341131	2.92538	0.335209
DGTS 38:9|DGTS 18:4_20:5	778.562	C48H76O7N	0.202472	0.0421199	0.0011796	9.80614e-05	0.00165951	0.000221739	0.439104	0.0530941
DGTS 39:10|DGTS 19:5_20:5	790.562	C49H76NO7	0.356141	0.0761486	0.00547511	0.000466323	0.000803001	0.000258124	0.867181	0.120786
DGTS 39:5|DGTS 19:0_20:5	800.64	C49H86NO7	0.0251475	0.00448961	0.00237604	9.8808e-05	0.000546372	0.000113677	0.166348	0.0287399
DGTS 39:6|DGTS 19:1_20:5	798.625	C49H84NO7	0.0403381	0.0015806	0.00149753	0.000189874	0.00260402	0.000577066	0.21745	0.033959
DGTS 39:7|DGTS 19:2_20:5	796.609	C49H82NO7	0.064828	0.0126166	0.00160818	0.000159855	0.00428134	0.000447673	0.260201	0.0263417
DGTS 39:8|DGTS 19:3_20:5	794.593	C49H80NO7	0.0457958	0.0127887	0.00443841	0.00020604	0.0469443	0.00300751	0.132818	0.0125714
DGTS 39:9|DGTS 19:4_20:5	792.578	C49H78NO7	0.0973069	0.0289457	0.0110088	0.000311919	0.0131924	0.00200556	0.319925	0.0684066
DGTS 40:10|DGTS 20:5_20:5	804.578	C50H78O7N	19.6547	3.61042	0.570911	0.0278449	0.0102872	0.000299191	39.3378	4.93352
DGTS 40:6|DGTS 20:2_20:4	812.64	C50H86O7N	0.0151165	5.27762e-05	0	0	0.000134007	2.37379e-05	0.0787968	0.0103814
DGTS 40:7|DGTS 20:3_20:4	810.625	C50H84O7N	0.149228	0.0183332	0.0032013	0.000613897	0.00182627	0.000196267	0.637399	0.0805737
DGTS 40:8|DGTS 20:3_20:5	808.609	C50H82O7N	0.471124	0.0927516	0.0176778	0.00164594	0.000445263	5.03167e-06	1.69311	0.139135
DGTS 40:9|DGTS 20:4_20:5	806.593	C50H80O7N	7.01965	1.25966	0.214266	0.00493944	0.00340778	0.000278566	21.2671	2.14678
MGTS [M+H]+
MGTS 14:0	446.348	C24H48O6N	0.465063	0.0502835	0.0126868	0.000203594	0.00288945	0.00117002	1.95556	0.905874
MGTS 15:0	460.364	C25H50O6N	0.0524805	0.0059232	0.000135477	0.00011578	1.94744e-05	1.54653e-05	0.272624	0.139004
MGTS 16:0	474.38	C26H52O6N	4.90521	0.514608	0.154233	0.00684609	0.0234499	0.000996157	16.6212	3.9646
MGTS 16:1	472.364	C26H50O6N	2.00626	0.205	0.0611521	0.00271701	0.0105773	0.00305301	10.1915	4.89395
MGTS 16:2	470.348	C26H48O6N	0.133115	0.0219739	0.00671854	0.00092837	0.00592948	0.00268651	0.86261	0.256988
MGTS 16:3	468.333	C26H46O6N	0.130391	0.0209934	0.010909	0.00196743	0.00852706	0.00378631	1.06327	0.317062
MGTS 16:4	466.317	C26H44O6N	0.368178	0.0340749	0.00762744	0.000772499	0.000356172	0.000146644	0.983287	0.246064
MGTS 17:0	488.395	C27H54O6N	0.0848085	0.0114329	0.00351696	0.000132096	0.000723787	0.000180566	0.282184	0.0355541
MGTS 17:1	486.379	C27H52O6N	0.0672134	0.00659752	0.00772052	0.00165085	0.00443394	0.000341631	0.330061	0.157472
MGTS 17:2	484.364	C27H50O6N	0.0369519	0.0034962	0.000189711	0.000106977	0.000487354	0.000369922	0.154549	0.0733659
MGTS 18:0	502.411	C28H56O6N	0.147111	0.0147841	0.00598825	0.000540221	0.0006813	9.39922e-05	0.482538	0.0594411
MGTS 18:1	500.395	C28H54O6N	1.34092	0.145117	0.0372669	0.00210163	0.00498916	0.000567533	4.4669	0.871774
MGTS 18:2	498.379	C28H52O6N	0.47257	0.0480482	0.010688	0.00114802	0.000606515	0.000273719	2.20567	1.12636
MGTS 18:3	496.364	C28H50O6N	1.63141	0.201476	0.0437288	0.0020929	0.00535886	0.00197052	6.9024	2.85369
MGTS 18:4	494.348	C28H48O6N	0.838133	0.114766	0.0243348	0.00299085	0.00229737	0.00101762	5.08383	1.19762
MGTS 18:5	492.333	C28H46O6N	0.0532557	0.00596237	0.0020178	0.00050431	0.000292358	0.000104918	0.246914	0.0896073
MGTS 19:1	514.411	C29H56O6N	0.0409838	0.00508821	0.000141299	4.12087e-05	0.000514476	0.000113253	0.146036	0.0179815
MGTS 20:0	530.442	C30H60O6N	0.0309323	0.00177817	0.00341247	0.000197031	0.00243921	0.000174327	0.1194	0.0120472
MGTS 20:3	524.395	C30H54O6N	0.0688875	0.0065351	0.00681873	0.000626101	6.15495e-05	8.70441e-05	0.280784	0.127475
MGTS 20:4	522.379	C30H52O6N	1.0916	0.109309	0.0289578	0.00244953	0.00134474	0.000499193	4.90311	2.36824
MGTS 20:5	520.364	C30H50O6N	4.84921	0.540952	0.125622	0.0112958	0.00893695	0.00369849	19.8296	7.04454
PC [M+H]+
PC 30:1	704.523	C38H75NO8P	0.385701	0.0116794	0.000963533	5.25066e-05	0.0020419	0.000315547	0.00269799	0.000155138
PC 31:1|PC 15:0_16:1	718.539	C39H77NO8P	0.119281	0.00969569	0.00705299	0.000319976	0.00241042	0.000667224	0.0218909	0.00330718
PC 31:2	716.523	C39H75NO8P	0.0386547	0.00624953	0.00375572	0.000466983	0.00146429	0.000192365	0.00351189	0.000527513
PC 32:0|PC 16:0_16:0	734.57	C40H81NO8P	0.136966	0.0352988	0.00301973	0.000285897	0.00335239	0.000359676	0.0119834	0.00213746
PC 32:1|PC 16:0_16:1	732.554	C40H79NO8P	4.30427	0.808958	0.113565	0.00729073	0.0995046	0.0127204	0.400738	0.0511496
PC 32:2|PC 16:1_16:1	730.539	C40H77NO8P	5.95922	0.243055	0.0192665	0.000355384	0.00842681	0.000133551	0.19766	0.0214718
PC 32:3	728.523	C40H75NO8P	0.217677	0.0218101	8.94711e-05	1.74973e-05	0	0	0.0071525	0.00182252
PC 33:2|PC 16:1_17:1	744.554	C41H79NO8P	0.902469	0.0862391	0.00613401	0.00060351	0.0118525	0.00158857	0.0698274	0.00861707
PC 33:3|PC 16:0_17:3	742.539	C41H77NO8P	0.39187	0.0421024	0.00384258	0.000439672	0.00537694	0.00111486	0.0133852	0.00104762
PC 34:1|PC 16:0_18:1	760.586	C42H83NO8P	4.39712	1.08866	0.067373	0.00402783	0.0373925	0.00421779	0.849384	0.128949
PC 34:2|PC 16:1_18:1	758.57	C42H81NO8P	10.8672	1.97205	0.0687531	0.00425934	0.0134392	0.000806742	1.69193	0.322845
PC 34:3|PC 16:1_18:2	756.554	C42H79NO8P	7.228	0.307089	0.0233945	0.00081727	0.00491188	0.000461385	0.480348	0.0629327
PC 34:4|PC 16:1_18:3	754.539	C42H77NO8P	0.342587	0.0557236	0.000202655	6.98748e-05	0.000304395	0.000216969	0.00549246	0.000734746
PC 35:1|PC 16:0_19:1	774.601	C43H85NO8P	0.272897	0.0692747	0.00397476	0.000748791	0.0015993	0.000596819	0.276958	0.0361596
PC 35:2|PC 16:0_19:2	772.586	C43H83NO8P	0.70174	0.158486	0.0159535	0.00174744	0.00613773	0.00019184	0.339793	0.0458478
PC 35:3|PC 17:1_18:2	770.57	C43H81NO8P	0.545313	0.0923476	0.00399317	0.000629997	0.00359971	0.000710192	0.0796529	0.0125881
PC 35:4|PC 16:1_19:3	768.554	C43H79NO8P	0.257455	0.0139729	0.00645813	0.000377319	0.00230505	0.000201371	0.0249971	0.00358733
PC 36:2|PC 18:1_18:1	786.601	C44H85NO8P	1.65234	0.419985	0.0323345	0.0020033	0.00948887	0.000666714	0.615579	0.0840375
PC 36:3|PC 18:1_18:2	784.586	C44H83NO8P	2.04399	0.345634	0.021993	0.00207295	0.0049305	0.000225448	0.543565	0.0774792
PC 36:4|PC 16:0_20:4	782.57	C44H81NO8P	0.122472	0.0507829	0.0016359	0.000316299	5.97505e-05	4.22564e-05	0.298966	0.0973117
PC 36:4;O	798.565	C44H81NO9P	0.756083	0.0340957	0.00165717	0.000327077	0.00101114	0.000115495	0.0642319	0.00786763
PC 36:5|PC 16:1_20:4	780.554	C44H79NO8P	1.37908	0.0608226	0.00532549	0.000553739	0.000138209	0.000135398	0.225646	0.031389
PC 36:6|PC 18:1_18:5	778.539	C44H77NO8P	1.66242	0.22941	0.0129847	0.00102138	0.00252306	4.23269e-05	0.198614	0.0256604
PC 37:2	800.617	C45H87NO8P	0.260987	0.0646678	0.000559048	0.000130554	0.000295522	8.70242e-06	0.147724	0.0197003
PC 37:3	798.601	C45H85NO8P	0.0814467	0.0211075	0.00943968	0.00120099	0.00985553	0.00207167	0.064146	0.00752672
PC 37:6	792.554	C45H79NO8P	0.131748	0.0228731	0.000783205	0.000153203	0.0030622	0.000541313	0.0230112	0.00333206
PC 38:2|PC 20:0_18:2	814.633	C46H89NO8P	0.0605058	0.0145086	0.000271768	4.84635e-05	0.0044812	0.00125815	0.0423341	0.00618372
PC 38:4	810.601	C46H85NO8P	0.0677199	0.0124358	0.00679236	0.000978594	0.00822484	0.00142308	0.0222429	0.00267939
PC 38:6|PC 18:2_20:4	806.57	C46H81NO8P	1.04915	0.058417	0.00229473	0.000319791	0.000507329	2.83272e-05	0.18456	0.032879
PC 38:7	804.554	C46H79NO8P	0.37289	0.04656	2.37084e-05	3.35288e-05	5.96667e-05	4.22474e-05	0.0341155	0.00462198
PC 40:9	828.554	C48H79NO8P	0.0574829	0.00820974	0.000840415	0.000225042	0	0	0.00808109	0.000577256
LPC [M+H]+
LPC 14:0	468.309	C22H47NO7P	0.0271375	0.00268319	0.000104631	2.07003e-05	9.04693e-05	0.000101405	0	0
LPC 16:0	496.34	C24H51NO7P	0.818189	0.0942036	0.000571058	3.49884e-05	0.000859113	0.000163323	0.00676229	0.000609656
LPC 16:1	494.325	C24H49NO7P	1.18454	0.138316	0.000214948	1.77717e-06	9.76835e-05	3.72213e-05	0.0132545	0.0032762
LPC 16:2	492.309	C24H47NO7P	0.0403449	0.00443844	0.000900369	0.000109791	0.00142658	0.00051518	0.000327559	0.000117039
LPC 17:1	508.34	C25H51NO7P	0.0865379	0.00973097	0.00162743	9.21909e-05	0.00313878	0.000542822	0.000240117	1.10106e-05
LPC 18:1	522.356	C26H53NO7P	0.972951	0.113805	0.00110039	0.000117248	0.00424062	0.000474738	0.011619	0.00068481
LPC 18:2	520.34	C26H51NO7P	0.504513	0.0585548	0.00257807	0.000444656	0.00269573	0.000433308	0.00576656	0.00122774
LPC 18:3	518.325	C26H49NO7P	0.027708	0.00179564	7.90781e-05	4.379e-06	0	0	0.00025724	0.000316994
LPC 20:5	542.325	C28H49NO7P	0.12269	0.0150087	0.00209234	0.00016063	0.0008332	9.96907e-05	0.0110619	0.00671806
PG [M-H]─
PG 32:0|PG 16:0_16:0	721.502	C38H74O10P	0.362039	0.0789026	1.20292	0.0919835	0.00459525	0.00101573	1.2501	0.150429
PG 32:1|PG 16:0_16:1	719.486	C38H72O10P	0.96674	0.225779	3.21351	0.130697	0.211792	0.0144406	3.11961	0.503507
PG 34:1|PG 16:0_18:1	747.518	C40H76O10P	1.0502	0.223069	3.54359	0.211922	0.312869	0.0342549	3.3223	0.40992
PG 34:1;O|PG 18:0(OH)_16:1	763.513	C40H76O11P	1.00514	0.277617	2.7546	0.131567	0.243236	0.0205919	2.37062	0.22796
PG 34:2|PG 16:0_18:2	745.502	C40H74O10P	1.59729	0.396635	2.5486	0.089011	4.35677	0.345169	2.18073	0.265525
PG 34:2;O|PG 18:2(OH)_16:0	761.497	C40H74O11P	1.78986	0.520457	5.46	0.21416	0.0127309	0.00097706	5.14435	0.68251
PG 34:3|PG 16:0_18:3	743.486	C40H72O10P	1.56157	0.421591	4.57971	0.228545	0.2149	0.0121955	4.34214	0.416589
PG 34:3;O|PG 18:3(OH)_16:0	759.481	C40H72O11P	0.535541	0.0573767	0.918616	0.0439803	0.0476095	0.00388437	1.03684	0.207779
PG 34:4|PG 16:1_18:3	741.471	C40H70O10P	0.50169	0.0280083	1.39241	0.0288809	0.0243025	0.00108065	1.32393	0.215986
PG 34:4;O|PG 18:3(OH)_16:1	757.466	C40H70O11P	0.197376	0.0233072	0.337055	0.00692062	0.00862562	0.00115408	0.358481	0.058888
PG 36:2|PG 18:1_18:1	773.533	C42H78O10P	0.2838	0.0617522	0.859132	0.0450968	0.193279	0.013762	0.758969	0.0960765
PG 36:5|PG 16:0_20:5	767.486	C42H72O10P	4.42508	0.668923	10.184	0.224827	0.234834	0.0243196	10.3967	1.40902
PG 36:5;O|PG 20:5(OH)_16:0	783.481	C42H72O11P	1.32577	0.139067	2.14069	0.0885227	0.0840417	0.00492921	2.24515	0.487383
PG 36:6|PG 16:1_20:5	765.471	C42H70O10P	2.14806	0.0652207	5.06014	0.246806	0.0236716	0.00233882	4.17567	0.636922
PG 36:6;O|PG 20:5(OH)_16:1	781.466	C42H70O11P	0.955288	0.0978532	1.23343	0.0347696	0.214748	0.0136069	1.18282	0.248358
LPG [M-H]─
LPG 16:0	483.272	C22H44O9P	0.089565	0.00430288	0.653927	0.0761548	0.00477962	0.00197178	0.791978	0.259541
PI [M-H]─
PI 30:1|PI 14:0_16:1	779.471	C39H72O13P	0.31263	0.0323607	0.43113	0.0235091	0.00766512	0.000906078	0.413777	0.0555268
PI 32:1|PI 16:0_16:1	807.502	C41H76O13P	1.23635	0.187536	1.40811	0.0609199	0.00734219	0.000526118	1.17334	0.108205
PI 32:2|PI 16:1_16:1	805.487	C41H74O13P	0.211364	0.0248409	0.14196	0.0061176	0.0192163	0.00168606	0.122645	0.0189437
PI 34:1|PI 16:0_18:1	835.534	C43H80O13P	0.798325	0.052182	0.908774	0.0229073	0.0337667	0.00107249	0.740044	0.0912563
Cer [M+H]+
Cer 32:1;2O|Cer 18:1;3O/14:0;O	526.484	C32H64NO4	1.9831	0.451554	0.0178817	0.00183459	0.0160523	0.00172097	0.0012879	0.000230892
Cer 32:2;2O|Cer 18:1;2O/14:1	508.473	C32H62NO3	0.472833	0.155746	0.00660133	0.00102484	0.00837438	0.000840213	0	0
Cer 33:1;2O|Cer 18:1;2O/15:0	524.504	C33H66NO3	0.0462658	0.00624067	0.00086077	0.000149289	0.000893604	0.000173692	3.0118e-05	4.25933e-05
Cer 33:2;2O|Cer 18:1;2O/15:1	522.489	C33H64NO3	0.0122778	0.00239641	1.3387e-05	1.8932e-05	9.28857e-05	7.42097e-05	0	0
Cer 34:1;2O|Cer 18:1;2O/16:0	540.536	C34H70NO3	0.0552364	0.0058299	0.00326608	0.000152638	0.00258422	0.000362367	0.000382935	4.48819e-05
Cer 40:1;2O|Cer 18:1;2O/22:0	622.614	C40H80NO3	0.0177518	0.000948692	0.00164883	0.000318054	0.000952662	9.99866e-05	0.000248569	4.66147e-05
Cer 42:0;3O|Cer 17:0;2O/25:0;O	668.656	C42H86NO4	0.0344045	0.00211483	0.0211978	0.00177641	0.0410137	0.00506433	0.00440148	0.000475135
Cer 42:0;4O|Cer 18:0;3O/24:0;(2OH)	684.651	C42H86NO5	0.0177002	0.00191329	0.0539439	0.00534504	0.0694518	0.00803112	0.00983078	0.00163289
Cer 42:2;2O|Cer 18:1;2O/24:1	648.629	C42H82NO3	0.0726385	0.00396925	0.00149914	0.00014644	0.00133	0.000191889	0	0
PI-Cer [M-H]─
PI-Cer(d18:1/14:0)	750.492	C38H73NO11P	0.0223194	0.00658164	0.0968887	0.00497883	0	0	0.0453353	0.00567164
PI-Cer(d18:1/14:1)	748.476	C38H71NO11P	0.0178949	0.00530048	0.0760307	0.00463543	0	0	0.0379329	0.00425578
